# Supplementary material for: Variation in Volatile Organic Compounds in native, synanthropic accessions and cultivars of the musk strawberry (Fragaria moschata Duchesne ex Weston)
Source: PLoS One. 2023 Aug 10;18(8):e0289468. doi: 10.1371/journal.pone.0289468 (PMC10414552; doi:10.1371/journal.pone.0289468)
Supplement: S1 Table — All accessions were taken from the germ plasm collection “Professor Staudt Collection” [27] hosted by Hansabred. (XLSX) [file pone.0289468.s001.xlsx]

## Sheet: Tabelle1
S1 Table. Origin of sampled material of Fragaria moschata. All accessions were taken from the germ plasm collection “Professor Staudt Collection” [27] hosted by Hansabred.
ID	Aczession	clone group	status	origin
c2_'Askungen'	Askungen'	2	cultivar	commercial
c2_'Bauwens'	Bauwens'	2	cultivar	commercial
c2_'Capron Royal'	Capron Royal'	2	cultivar	commercial
c2_'Dufterdbeere aus Lothringen'	Dufterdbeere aus Lothringen'	2	cultivar	commercial
c2_'Marie Charlotte'	Marie Charlotte'	2	cultivar	commercial
c2_'Pekun'	Pekun'	2	cultivar	commercial
c4_'Hautbois'	Hautbois'	4	cultivar	commercial
c7_'Profumata di Tortona'	Profumata di Tortona'	7	cultivar	commercial
c7_'Profumata di Tortona', Casalini w	Profumata di Tortona', Casalini w	7	cultivar	commercial
c9_'Schöne Wienerin'	Schöne Wienerin'	9	cultivar	Germany, Saxony, Stresemannplatz; GPS (WGS84) 51.043152; 13.773904, rediscovered in Dresden
c10_'Versaillaise'	Versaillaise'	10	cultivar	commercial
c3_SN_Fa1	Fasanenschloss 1	3	synanthropic	Germany, Saxony, Moritzburg; park; GPS (WGS84) 51.16874; 13.707889
c3_SN_Fa2	Fasanenschloss 2	3	synanthropic	Germany, Saxony, Moritzburg; park; GPS (WGS84) 51.16874; 13.707890
c3_SN_Fa3	Fasanenschloss 3	3	synanthropic	Germany, Saxony, Moritzburg; park; GPS (WGS84) 51.16874; 13.707891
c3_SN_Fa4	Fasanenschloss 4	3	synanthropic	Germany, Saxony, Moritzburg; park; GPS (WGS84) 51.16874; 13.707892
c3_SN_Fa5	Fasanenschloss 5	3	synanthropic	Germany, Saxony, Moritzburg; park; GPS (WGS84) 51.16874; 13.707893
c3_NL_Pietersberg	Pietersberg	3	synanthropic	Netherlands, Maastricht, Sint Pietersberg; GPS (WGS84) 50.821159; 5.685799
c3_SN_Th1	Tharandt 1	3	synanthropic	Germany, Saxony, Tharandt; GPS (WGS84) 50.98217; 13.572991
c3_SN_Th10	Tharandt 10	3	synanthropic	Germany, Saxony, Tharandt; GPS (WGS84) 50.98217; 13.572991
c3_SN_Th2	Tharandt 2	3	synanthropic	Germany, Saxony, Tharandt; GPS (WGS84) 50.98217; 13.572991
c3_SN_Th3	Tharandt 3	3	synanthropic	Germany, Saxony, Tharandt; GPS (WGS84) 50.98217; 13.572991
c3_SN_Th4	Tharandt 4	3	synanthropic	Germany, Saxony, Tharandt; GPS (WGS84) 50.98217; 13.572991
c3_SN_Th5	Tharandt 5	3	synanthropic	Germany, Saxony, Tharandt; GPS (WGS84) 50.98217; 13.572991
c3_SN_Th6	Tharandt 6	3	synanthropic	Germany, Saxony, Tharandt; GPS (WGS84) 50.98217; 13.572991
c3_SN_Th7	Tharandt 7	3	synanthropic	Germany, Saxony, Tharandt; GPS (WGS84) 50.98217; 13.572991
c3_SN_Th8	Tharandt 8	3	synanthropic	Germany, Saxony, Tharandt; GPS (WGS84) 50.98217; 13.572991
c3_SN_Th9	Tharandt 9	3	synanthropic	Germany, Saxony, Tharandt; GPS (WGS84) 50.98217; 13.572991
c3_Bw_Tue	Tübingen	3	synanthropic	Germany, Baden-Württemberg, Tübingen: former garden; GPS (WGS84) 48.534806; 9.058833
c3_By_Wu2_1	Würzburg 2/1	3	synanthropic	Germany, Bavaria, Würzburg; GPS (WGS84) 49.77179; 9.930309
c3_By_Wu2_10	Würzburg 2/10	3	synanthropic	Germany, Bavaria, Würzburg; GPS (WGS84) 49.77179; 9.930309
c3_By_Wu2_2	Würzburg 2/2	3	synanthropic	Germany, Bavaria, Würzburg; GPS (WGS84) 49.77179; 9.930309
c3_By_Wu2_3	Würzburg 2/3	3	synanthropic	Germany, Bavaria, Würzburg; GPS (WGS84) 49.77179; 9.930309
c3_By_Wu2_4	Würzburg 2/4	3	synanthropic	Germany, Bavaria, Würzburg; GPS (WGS84) 49.77179; 9.930309
c3_By_Wu2_5	Würzburg 2/5	3	synanthropic	Germany, Bavaria, Würzburg; GPS (WGS84) 49.77179; 9.930309
c3_By_Wu2_6	Würzburg 2/6	3	synanthropic	Germany, Bavaria, Würzburg; GPS (WGS84) 49.77179; 9.930309
c3_By_Wu2_7	Würzburg 2/7	3	synanthropic	Germany, Bavaria, Würzburg; GPS (WGS84) 49.77179; 9.930309
c3_By_Wu2_8	Würzburg 2/8	3	synanthropic	Germany, Bavaria, Würzburg; GPS (WGS84) 49.77179; 9.930309
c3_By_Wu2_9	Würzburg 2/9	3	synanthropic	Germany, Bavaria, Würzburg; GPS (WGS84) 49.77179; 9.930309
c5_NS_Ho	Hornburg	5	synanthropic	Germany, Lower Saxony, Hornburg; GPS (WGS84) 52.029375; 10.598259
c6_SN_La	Landeskrone 5	6	native	Germany, Saxony, Görlitz: Landeskrone; GPS (WGS84) 51.129521; 14.931919
c8_SN_Ro1	Rotstein 1	8	native	Germany, Saxony, Sohland: Rotstein; GPS (WGS84) 51.110922; 14.761628
c8_SN_Ro2	Rotstein 2	8	native	Germany, Saxony, Sohland: Rotstein; GPS (WGS84) 51.110922; 14.761628
c11_SN_Zi3_6	Ziegenbusch 3/6	11	native	Germany, Saxony, Niederau, NSG Ziegenbusch; GPS (WGS84) 51,193864; 13,553328
c12_SN_Zi5_4	Ziegenbusch5/4	12	native	Germany, Saxony, Niederau, NSG Ziegenbusch; GPS (WGS84) 51,193864; 13,553328
c13_SN_Zi6_5	Ziegenbusch 6/5	13	native	Germany, Saxony, Niederau, NSG Ziegenbusch; GPS (WGS84) 51,193864; 13,553328
c14_SN_Zi7_5	Ziegenbusch 7/5	14	native	Germany, Saxony, Niederau, NSG Ziegenbusch; GPS (WGS84) 51,193864; 13,553328
c15_SN_Zi9_5	Ziegenbusch9/5	15	native	Germany, Saxony, Niederau, NSG Ziegenbusch; GPS (WGS84) 51,193864; 13,553328
c16_SN_Zi10_3	Ziegenbusch 10/3	16	native	Germany, Saxony, Niederau, NSG Ziegenbusch; GPS (WGS84) 51,193864; 13,553328
c17_SN_Zi11_1	Ziegenbusch 11/1	17	native	Germany, Saxony, Niederau, NSG Ziegenbusch; GPS (WGS84) 51,193864; 13,553328
c18_SN_Zi11_2	Ziegenbusch 11/2	18	native	Germany, Saxony, Niederau, NSG Ziegenbusch; GPS (WGS84) 51,193864; 13,553328
c19_SN_Zi12_1	Ziegenbusch 12/1	19	native	Germany, Saxony, Niederau, NSG Ziegenbusch; GPS (WGS84) 51,193864; 13,553328
c20_SN_Zi12_4	Ziegenbusch 12/4	20	native	Germany, Saxony, Niederau, NSG Ziegenbusch; GPS (WGS84) 51,193864; 13,553328
c21_SN_Zi18_1	Ziegenbusch 18/1	21	native	Germany, Saxony, Niederau, NSG Ziegenbusch; GPS (WGS84) 51,193864; 13,553328
c22_SN_Zi19_1	Ziegenbusch 19/1	22	native	Germany, Saxony, Niederau, NSG Ziegenbusch; GPS (WGS84) 51,193864; 13,553328
c23_SN_Zi20_2	Ziegenbusch 20/2	23	native	Germany, Saxony, Niederau, NSG Ziegenbusch; GPS (WGS84) 51,193864; 13,553328
c24_SN_Zi22_2	Ziegenbusch 22v/2	24	native	Germany, Saxony, Niederau, NSG Ziegenbusch; GPS (WGS84) 51,193864; 13,553328
