# Supplementary material for: Variation in Volatile Organic Compounds in native, synanthropic accessions and cultivars of the musk strawberry (Fragaria moschata Duchesne ex Weston)
Source: PLoS One. 2023 Aug 10;18(8):e0289468. doi: 10.1371/journal.pone.0289468 (PMC10414552; doi:10.1371/journal.pone.0289468)
Supplement: S2 Table — VOC are ordered according to Retention Time (mean across two technical replicates) given above each VOC detected. (XLSX) [file pone.0289468.s002.xlsx]

## Sheet: original data
S2 Table. Original data of GC analysis resulting in 58 volatile organic compounds detected across 56 accessions of Fragaria moschata. VOCs are ordered according to Retention Time (mean across two technical replicates) given above each VOC detected.
		number	1	2	3	4	5	6	7	8	9	10	11	12	13	14	15	16	17	18	19	20	21	22	23	24	25	26	27	29	30	31	32	33	34	35	36	37	39	40	41	42	43	44	45	46	47	48	49
		mean Retention Time [min]	4.225	6.18	6.43	7.185	8.17	9.555	9.98	11.865	13.525	14.32	14.885	16.01	16.67	17.485	17.83	18.44	20.515	21.28	21.455	22.08	23.5	24.52	27.135	28.03	29.58	30.43	30.835	32.42	32.65	33.53	33.725	34.64	34.75	35.105	35.955	36.28	39.37	39.88	40.9	41.96	42.895	44.33	45.66	46.06	46.73	48.355	50.345
accession	clone group	origin	2-butanone	2-pentanone	methyl butanoate	methyl 2-methylbutanoate	ethyl butanoate	butyl acetate	hexanal	3-penten-2-one	ethyl 2-methylbutenoate	2-heptanone	limonene	(E)-2-hexenal	ethyl hexanoate	1-pentanol	styrene	hexyl acetate	(Z)-3-hexenyl acetate	(E)-2-hexenyl acetate	6-methyl-5-hepten-2-one	1-hexanol	(Z)-3-hexen-1-ol	(E)-2-hexen-1-ol	furfural	2-ethyl-1-hexanol	benzaldehyde	linalool	1-octanol	mesifuran	terpinen-4-ol	methyl benzoate	myrtenal	acetophenone	isopinocarvol	3-furanmethanol	myrtenyl acetate	2-methylbutanoic acid (+ a-terpineol)	1,4-butanediol diacetate	myrtenol	b-damascenone	p-cymen-8-ol	hexanoic acid	g-octalactone	methyl cinnamate	d-octalactone	1,6-diacetoxyhexane	furaneol	octanoic acid
c2_'Askungen'	2	variety	0.233497	2.56737	0.271749	0	0.405203	0	0.311447	0.509365	0	4.04155	1.57736	5.67335	0	0.396886	0	0.194116	0.20414	0.521845	0	3.59385	0.547454	2.82226	0.756734	0.654843	0.730784	0	1.31186	96.5742	8.12834	1.00225	2.87284	1.91234	0	1.16878	2.11308	2.39225	14.1662	3.03858	1.19264	1.1934	15.4133	5.6305	1.33286	1.3371	6.5816	2.20616	10.0932
c2_'Bauwens'	2	variety	0.399455	3.52551	0.948079	0	3.33872	0.400095	0.574142	0.434103	0.240018	6.40184	0.272138	8.17897	0.497906	0.53312	0	0.408935	0.374055	1.06503	0	5.3987	0.880325	3.95498	0.674168	0.640388	1.29445	0	2.24072	83.6078	15.3865	0.873909	4.03261	2.01436	0	1.32259	2.94989	4.4328	8.9445	4.74766	1.22794	1.15293	14.7604	4.6773	1.63502	1.23545	5.24	1.66052	9.31228
c2_'Capron Royal'	2	variety	0.396759	3.76907	0.275193	0	0.685113	0	0.17974	0.661968	0	3.92051	0	4.98336	0.174396	0.484054	0	0.23046	0.251236	0.535331	0	7.52595	1.00937	5.14327	0.679326	0.554344	0.963401	0	3.15745	95.7213	13.4352	0.728803	3.91199	2.97381	0	1.32636	2.09055	3.88943	8.81749	4.9601	1.10684	0.994073	22.8659	4.7246	1.47215	1.28741	4.14383	1.18946	10.2571
c2_'Dufterdbeere aus Lothringen'	2	variety	0.416326	3.38178	0	0	0	0	0	0.588232	0	2.77242	0	4.90108	0	0.45251	0	0	0.206981	0.16763	0	6.11529	0.864725	4.43018	0.729733	0.520143	1.79654	0	2.89044	100.16	14.3635	0.80297	4.22944	3.71302	0	1.62863	1.94311	4.46	9.00503	5.45427	0.932222	1.20579	19.5858	4.79393	1.54034	1.3321	5.23544	1.63353	10.0591
c2_'Marie Charlotte'	2	variety	0.304206	1.53999	0.138479	0	0.202668	0	0.24426	0.156549	0	1.92433	0	6.57	0	0.545521	0	0	1.06028	0.430474	0	4.9641	1.30581	4.76746	0.784657	0.508283	0.893458	0	0.773075	59.3154	15.0034	0.613792	2.97806	1.78362	0	1.18471	2.45234	4.03034	9.84928	4.56195	0.66735	0.922064	5.23567	3.22552	1.16396	1.04073	4.71234	0.993375	7.73523
c2_'Pekun'	2	variety	0.282876	1.04286	0	0	0	0	0	0.367063	0	1.36945	0	8.10104	0	0.490295	0	0	1.01767	0.186185	0	4.72096	0.998851	4.76356	0.685829	0.513578	1.07663	0	0.81473	55.9465	14.8112	0.544329	2.9014	1.09368	0	1.24006	1.57506	4.18958	9.07439	4.10394	0.612465	0.477878	4.72306	3.48427	1.27179	1.0002	5.46716	1.06941	6.95382
c4_'Hautbois'	4	variety	0.195105	6.7279	5.53819	1.31763	23.9006	3.42336	1.72786	0.437669	0.574716	13.4457	0	11.7957	4.42028	0.4266	0	2.1097	2.50038	3.29838	0	9.222	1.45505	6.98556	0.652062	0.684078	1.49092	0	3.96118	90.6891	3.24077	0.866912	3.95679	2.49077	0	1.08155	2.26284	1.94597	5.26545	3.17368	1.05839	0	21.449	4.12049	1.13319	1.85527	2.45183	1.2664	10.0218
c7_'Profumata di Tortona'	7	variety	0.322134	0.579185	0	0	0	0	0	0	0	0.125205	0	6.32316	0	0.657652	0.190537	0	0	0	0	5.2199	2.15708	5.40807	0.727891	0.639485	1.4794	0.142456	1.23405	54.924	2.30692	0.968788	2.52355	8.39537	0	1.07344	0.722952	50.0542	16.0743	2.56425	0.797764	0.460493	8.14292	5.7357	1.76973	1.65681	7.62569	1.50666	8.34477
c7_'Profumata di Tortona', Casalini w	7	variety	0.32584	0.270905	0.176455	0	0.142647	0	0.369567	0	0	0.369033	0	10.7639	0	0.682442	0	0	0.680401	0.394459	0	6.9124	2.4379	6.11037	1.31394	0.68615	0.732301	0.465271	1.37121	53.3812	1.97904	0.995541	3.16817	5.60204	0	0.928685	1.06608	23.6041	14.7541	2.02391	1.05407	0	5.7306	6.53872	1.49957	1.80418	4.99774	1.46138	8.76935
c9_'Schöne Wienerin'	9	variety	0.276143	0.241017	0.224128	0	0.361276	0	0	0.485256	0	0	0	5.8504	0	0.757109	0	0	1.15312	0.207147	0	11.575	2.60031	10.1504	0.786744	0.675133	1.48729	0.434211	0.448292	58.2466	20.8458	1.26988	4.72086	6.74665	0	0.802389	1.34292	22.981	5.91115	11.9788	0.75629	2.08035	6.5151	2.13214	1.96232	1.65122	2.9706	0.989992	7.43372
c10_'Versaillaise'	10	variety	0	1.63529	0.581137	0	5.14302	1.14011	0.804451	0.355203	0	2.87111	0	4.70071	0.603203	0	0	1.02455	3.42741	5.19938	0	4.59219	1.24383	3.53698	0.601122	0.461304	0.343361	1.0413	1.20407	33.1697	33.5187	1.4495	9.45891	2.07722	0	0.749091	7.06662	11.1273	10.842	8.09581	1.0731	0	8.79924	5.68677	1.6683	0.505686	1.8776	1.80101	11.6814
c3_SN_Fa1	3	synanthropic	0.347332	2.81775	0.283759	0	0.423878	0	0.185887	0.425194	0	2.27888	0.376014	14.4337	0.139326	0.750729	0.148821	0	0.74869	0.505244	0	8.56933	2.07194	8.09154	0.724879	0.460803	2.10216	0	1.92351	118.966	0	0.702529	0.444171	6.22488	0	1.04936	0	0.855377	5.82432	0.214277	0.795818	0	10.5857	5.26274	0.597625	1.14706	3.53468	0.662454	6.41239
c3_SN_Fa2	3	synanthropic	0.299036	4.69692	0.51019	0	1.05094	0	0.7122	0.509891	0	4.01629	0	16.6436	0.179812	0.70129	0	0.254078	0.673757	1.18605	0	9.22002	1.66314	6.76766	0.734328	0.508718	2.63697	0.141587	2.45194	135.331	0	0.827804	0.625955	2.51737	0	1.08651	0	0.892427	6.19964	0	1.02214	0	13.4632	6.59424	0.720538	1.57031	4.27074	0.845223	6.46474
c3_SN_Fa3	3	synanthropic	0.374558	1.83608	1.07216	0	0	0	0.246997	0	0	1.10048	0.579782	13.3262	0	1.01412	0	0	0.509505	0.186832	0	7.63444	2.14035	5.78151	0.756492	0.537058	2.16967	0.39261	1.28447	82.6775	0	0.81202	0.375756	2.88717	0	1.21938	0	1.09976	4.21016	0.4323	0.713614	0	6.7742	3.15537	0.560831	0.931022	3.43049	0.592161	5.03557
c3_SN_Fa4	3	synanthropic	0.357183	2.75608	0.308465	0	0	0	0.192751	0.139408	0	1.65038	1.37535	13.466	0	0.815643	0	0	1.23523	0.169368	0	8.50858	2.68595	7.8434	0.817853	0.505522	1.48279	0.180571	1.36046	90.4507	0	0.803011	0.474977	2.09903	0	1.19777	0	0.950866	5.41884	0.232711	0.647841	0	9.7006	5.0973	0.441478	1.05667	4.21183	0.809299	7.83005
c3_SN_Fa5	3	synanthropic	0.373567	3.43371	1.02792	0	0.517914	0.177118	0.860705	0.331288	0.164004	1.88249	0	20.3307	0	1.0039	0	0.205419	0.804014	0.877514	0	11.239	2.50266	6.76068	0.702898	0.514387	1.65332	0.381336	2.35844	90.8435	0	1.12219	0.42557	2.6298	0	1.02768	0	1.07461	3.98811	0.453672	0.869282	0	7.88358	3.74959	0.62136	0.957613	2.72742	0.492727	6.23344
c3_NL_Pietersberg	3	synanthropic	0.26041	3.54529	0	0	0	0	0	0.4479	0	2.27752	0	8.82366	0	1.08611	0	0	1.56634	1.01357	0	11.2502	2.65783	11.4698	0.871931	0.631756	1.3932	0.358555	1.57112	138.05	0	0.871015	0.715043	4.6517	0	1.24568	0	1.16266	9.27929	0.190276	1.23048	0	10.1577	6.72757	0.942244	1.30776	5.03519	0.93497	8.10932
c3_SN_Th1	3	synanthropic	0	7.69749	0.512923	0	1.13806	0	1.25438	0.452409	0	4.74861	0	25.5961	0.15502	0.896667	0	0.419198	2.71009	1.02037	0.244429	12.1513	3.58644	12.8289	3.01095	0.748212	1.95593	0.320693	2.59576	136.44	0	1.53165	1.22857	5.44975	0	0.806556	0	0.914365	7.47421	0	1.50687	0	15.7219	7.88287	1.47449	1.77856	5.41685	0.904802	8.23742
c3_SN_Th2	3	synanthropic	0	11.6395	0.530802	0	1.3854	0.226389	1.28787	0.343676	0	6.79274	0	14.4424	0.25952	0.596523	0	0.426711	1.71583	1.05361	0	6.77172	1.81802	7.35717	0.628118	0.51503	1.97546	0.155305	1.80385	143.623	0	0.912691	1.5164	3.26014	0	1.24269	0	0.977658	8.08336	0	1.63486	0	16.6479	7.45918	0.83809	1.89753	5.26146	1.41374	7.52012
c3_SN_Th3	3	synanthropic	0	8.71862	0.161064	0	0.448394	0	0.7979	0.433038	0	2.97302	0	18.3994	0	0.944991	0	0.204319	2.49711	0.456984	0.21383	11.6326	2.83624	10.9824	0.566969	0.645142	1.18179	0.384159	2.48965	154.122	0	0.752895	1.24747	4.18063	0	0.953079	0	1.01817	6.84806	0.221903	1.86612	0	15.1401	7.93902	1.53225	2.23714	4.50193	1.1958	8.71766
c3_SN_Th4	3	synanthropic	0	2.34326	0.128473	0	0.145482	0	0	0.399325	0	1.26533	0	13.836	0	0.640477	0	0	0.857324	0	0	6.42822	1.79416	7.90129	0.762327	0.544766	1.66014	0.136153	1.11762	127.485	0	0.943666	0.974681	3.7542	0	1.17146	0	0.89735	9.98696	0.225661	0.987416	0	8.80209	7.74254	0.864123	1.44826	6.25861	1.02022	8.73618
c3_SN_Th5	3	synanthropic	0	15.3395	0.72397	0	4.45999	0.512757	1.70066	0.81676	0	12.0649	0	13.5454	0.590322	0.913045	0	1.4573	4.41566	0.833757	0.207481	9.11443	1.60788	5.33397	0.776747	0.68467	1.51716	0.377756	2.68334	129.962	0	1.15859	1.24579	4.68785	0	1.51432	0	1.01997	8.31479	0	2.08152	0	18.6565	7.33989	1.61173	1.87429	3.61234	0.88524	11.2239
c3_SN_Th6	3	synanthropic	0	8.47735	0	0	0.13958	0	0.278401	0.422528	0	4.47267	0	18.6342	0	0.81901	0	0.176438	1.67791	0.128096	0	11.1165	1.91055	8.07873	0.785182	0.718075	1.66817	0.372714	3.38024	149.155	0	1.18055	1.53125	3.96386	0	1.39849	0	1.01953	9.00643	0.231152	1.90277	0	23.6035	10.2324	1.84627	2.11687	7.30747	1.09919	10.6403
c3_SN_Th7	3	synanthropic	0	10.4354	2.43109	0	8.30637	0.747633	4.52344	0	0.358214	12.6898	0	30.9297	0.568531	1.53902	0.176739	1.00345	3.45004	3.1068	0.563871	22.2646	2.22741	12.8175	0.568002	0.859486	1.6666	0.432924	3.99021	158.083	0	1.30052	0.977995	5.83646	0	1.02846	0	1.00132	7.83245	0.330288	1.71668	0	13.8673	8.85199	1.11124	1.82546	6.17124	0.931785	8.50365
c3_SN_Th8	3	synanthropic	0	3.88346	0.229894	0	0.403147	0.170347	0.929978	0.376599	0	2.56914	0	18.6636	0.170079	1.50819	0	0	0.880211	0.324772	1.00721	11.2087	3.24175	12.1634	0.794455	1.17338	2.2098	0.592579	1.28464	105.958	0.76099	0.971043	0.931598	5.22242	0	1.03517	0.177349	1.8112	7.81103	0.484794	1.05012	0	12.1865	6.3441	0.947354	1.27246	6.33712	0.999179	8.07196
c3_SN_Th9	3	synanthropic	0	5.90496	1.27273	0	6.24139	0.655177	3.68591	0	0	7.86468	0	24.1148	0.63768	0.778317	0	1.27904	1.96812	4.38318	0.202892	9.99777	1.47344	8.56826	0.75751	0.374525	0.893413	0.131363	2.34888	125.304	0	1.49299	0.790558	2.11583	0	1.12413	0	3.88716	7.59969	0	1.10009	0	13.4153	7.24139	1.21191	1.42053	5.85245	0.784636	8.13854
c3_SN_Th10	3	synanthropic	0	4.57311	1.61265	0	7.42111	0.962495	6.30279	0	0.966804	8.72862	0	36.5806	0.744691	0.488729	0	0.951809	1.98347	2.6869	0	8.23128	1.49575	7.43478	0.526111	0.363021	0.791701	0	2.03894	147.979	0	1.47135	1.0769	1.66169	0	0.893163	0	4.33812	9.80316	0	1.43381	0	11.429	9.10123	1.44083	1.35581	8.18882	0.965024	7.38208
c3_Bw_Tue	3	synanthropic	0	5.24642	0.887566	0	3.91287	0.287616	2.69147	0	0.238015	4.26268	0	18.2438	0.509715	0.823449	0	0.625142	1.84872	1.32465	0	7.1889	1.71184	5.07881	0.499393	0.376294	0.751003	0.321121	1.48388	102.867	0	0.783618	0.79079	1.51084	0	0.884621	0	2.50364	5.86333	0	1.32566	0	9.99128	5.33368	0.771081	1.06564	3.59498	0.572001	7.29349
c3_By_Wu2_1	3	synanthropic	0	10.6545	1.44681	0	8.11331	0.745015	4.41049	0	0	11.8219	0	26.0058	0.97581	0.60388	0	1.16749	3.05362	2.6024	0.187401	10.3731	1.47936	5.964	0.558174	0.366559	0.915393	0.288836	2.69024	113.043	0	1.76577	0.936474	1.92068	0	0.963452	0	3.35107	6.55516	0	1.35328	0	17.796	6.17188	1.17892	1.46899	4.93994	0.637829	10.624
c3_By_Wu2_2	3	synanthropic	0	2.01464	1.27825	0	3.39992	0.344118	4.06364	0	0.202901	1.67452	0	25.4391	0.444894	0.648008	0	0.798991	1.84024	3.03881	0.214031	6.76416	2.01622	7.1146	0.535796	0.35061	0.880788	0.302001	0.690737	73.1365	0	1.12851	0.548822	4.15179	0	0.894327	0	1.60962	6.6116	0	0.765295	0	4.22119	3.23534	0.632518	0.751709	3.53223	0.454832	5.79965
c3_By_Wu2_3	3	synanthropic	0	1.98172	1.77846	0	4.44214	0.343104	4.03869	0	0.445912	1.85894	0	22.851	0.665561	0.485537	0	1.16341	2.15204	4.19074	0	6.71658	1.61976	5.87393	0.652421	0.316346	1.01246	0.12766	0.711234	68.6688	0	0.900951	0.407255	2.05246	0	1.21487	0	1.76075	5.65118	0	0.581239	0	4.24343	3.2347	0.640354	0.729095	3.49193	0.384712	5.99149
c3_By_Wu2_4	3	synanthropic	0	1.59503	0.725037	0	1.85344	0.218256	0.981682	0	0	1.24837	0	10.4022	0.324026	0.558741	0	0.275987	1.12175	1.10591	0	6.66987	1.16235	4.29856	0.552019	0.177775	0.943558	0	1.58169	78.3652	0	0.712246	0.481914	1.57913	0	1.01013	0	2.28385	5.86302	0	0.723768	0	6.38998	4.31149	0.757944	1.01997	3.24028	0.410921	6.15005
c3_By_Wu2_5	3	synanthropic	0	3.63522	2.69125	0.191231	14.8566	1.30171	3.38533	0.150374	0.585834	5.15049	0	15.871	2.81446	0.324672	0	1.9126	2.49527	3.55436	0.385074	7.28932	0.883237	3.42356	0.245947	0	0.81414	0	1.96844	83.0433	0	1.81672	0.67739	1.71201	0	0.819891	0	2.33217	5.8069	0	0.734326	0	8.48712	5.09674	0.980883	1.00704	4.48243	0.426833	6.71464
c3_By_Wu2_6	3	synanthropic	0	2.93277	1.63046	0	4.05466	0.522344	1.22129	0.3788	0.17693	3.03799	0	8.19458	1.16551	0.29418	0	1.0583	2.83559	1.90501	0	10.2072	1.22031	3.7712	0.494793	0.42054	1.33068	0	3.13052	79.2346	0	0.897971	0.575887	1.776	0	1.02988	0	2.20115	4.85761	0.153601	0.754227	0	8.61295	4.44501	0.887663	1.56671	2.63809	0.348986	8.23014
c3_By_Wu2_7	3	synanthropic	0	4.4917	1.27035	0	4.88293	0.6542	1.46413	0	0	7.1255	0	10.995	0.770398	1.05433	0	0.948555	2.86422	2.16994	0.408996	9.66632	1.07177	5.02334	0.475927	0.329933	1.56172	0	3.23272	84.8056	0	0.886481	1.10494	1.41362	0	0.882216	0	1.98011	4.38876	0	1.2409	0	9.87379	4.72843	1.27259	1.8905	2.86651	0.5371	6.74566
c3_By_Wu2_8	3	synanthropic	0	5.09752	1.99214	0	5.43061	0.556902	2.31795	0.378066	0	3.34922	0	18.6667	0.622142	0.792404	0	1.56895	1.80667	2.21648	0	8.29696	1.40643	5.42479	0.679956	0.383652	1.48332	0	1.50174	92.1535	0	1.21008	0.575435	3.47527	0	1.18327	0	2.61689	6.24561	0	1.00451	0	17.057	4.11382	1.12573	1.67535	3.98897	0.254213	7.95168
c3_By_Wu2_9	3	synanthropic	0	3.89287	1.00072	0	3.21206	1.0048	1.63414	0.399384	0.660149	4.00353	0	19.0194	0.793118	0.333616	0.181037	0.538165	2.36082	1.92647	0.736877	7.6724	1.16243	4.8262	0.818021	0.614923	2.03823	0	1.6802	124.493	0	0.917473	0.788871	26.0364	0	1.29936	0	3.26087	7.17735	0	1.08174	0	14.1394	4.95339	1.36555	2.13505	3.94674	0.813389	8.11483
c3_By_Wu2_10	3	synanthropic	0	7.82704	3.02349	0	8.22281	0.90174	4.50953	0.387147	0.335978	7.05483	0	25.0792	0.507961	0.700852	0	1.37476	2.5129	2.05005	0	8.48747	1.37718	5.83161	0.824226	0.373796	1.50829	0	1.93735	91.1362	0	1.40259	1.00665	3.10398	0	1.29721	0	3.19275	5.15469	0	0.865929	0	15.3686	5.04889	0.749302	1.82441	3.2953	0	8.9511
c5_NS_Ho	5	synanthropic	0.381324	4.43765	0.211181	0	0.346104	0	0.609167	0.17131	0	5.55273	0	21.0624	0	0.724945	0	0	1.40253	0.144779	0	8.26424	2.69672	9.21436	0.936281	0.498676	1.12671	0	3.35604	66.5464	10.1422	0.710589	4.15318	3.08965	0	3.17889	1.58341	3.357	3.10668	5.63163	0.949051	1.19858	91.2691	2.16187	1.60275	3.14755	2.44105	3.01186	26.5586
c6_SN_La	6	native	0.370485	18.4795	0.490955	0.148422	3.06076	0	0.392277	1.33421	0.174734	1.6089	0	10.7346	0.143151	1.04522	0	0.865533	2.74343	0.581073	0	10.4993	3.28704	10.4663	0.79133	0.629877	1.58092	0.730061	0.714814	73.6909	20.1007	1.14386	11.1407	1.86736	0.85177	1.02082	3.53151	36.4156	6.73018	21.4746	1.37524	1.80235	9.04291	4.15277	3.43811	1.86928	1.73731	2.12403	9.01539
c8_SN_Ro1	8	native	0	8.00884	0	0	0	0	0.195514	0.434137	0	1.24729	0	8.85513	0	0.59828	0	0	1.58222	0.161701	0	7.57621	3.67778	9.6995	0.821594	0.673326	0.677468	0.19279	1.04872	94.7015	8.61791	0.150156	4.29394	5.60623	0	0.995028	1.18917	31.5995	3.08173	6.58899	0.908346	0.984074	29.7006	3.61499	1.7341	0.999536	1.84999	1.36998	11.1126
c8_SN_Ro2	8	native	0.276446	9.54608	0	0	0	0	0	0.678495	0	1.12061	0	8.5361	0	0.553416	0	0	2.06219	0	0	8.99123	5.15702	10.3566	0.919046	0.619361	0.593638	0.176939	0.957994	88.6377	7.66254	0.319731	4.52376	5.20706	0	1.15697	1.00701	38.4074	3.39897	5.74832	0.73542	1.14376	39.315	3.50926	1.60828	0.975459	1.66153	1.53575	11.7826
c11_SN_Zi3_6	11	native	0	1.42651	0.77676	0.559719	4.20502	0.251589	2.15081	0	0	1.10345	0	21.3339	0.4678	0.915473	0	0.388948	6.47378	0.673242	0	5.42426	6.50125	3.00142	0.673557	0.48097	1.09561	1.10766	1.47491	33.2305	29.4117	1.85773	3.81063	4.20291	0	1.24842	6.02	32.4031	2.6398	13.0727	0.752931	0	27.5717	1.62169	4.27486	1.95025	1.01889	0	14.0245
c12_SN_Zi5_4	12	native	0.289075	3.23694	0.197342	4.83304	0.60008	4.33115	7.68543	0	0	19.7166	0	34.8048	0.299362	0.454319	0	1.46774	3.81276	2.07698	0.184109	9.64841	1.37778	6.67567	0.801479	0.389597	0.847976	0.606163	9.99422	72.4047	0.997624	1.12305	1.37805	3.85047	0	1.16037	0.643424	48.7226	2.99216	2.16204	0.946734	0	30.9892	4.00084	1.54341	1.93784	1.66166	0	13.1572
c13_SN_Zi6_5	13	native	0.137162	1.24737	0.707104	0.651237	5.231	0.255074	1.46099	0	0	0.465404	0	11.8588	0.601585	0	0	0.432053	2.5056	1.20297	0	8.19588	3.11465	4.42161	0.608621	0.417425	0.93328	0	1.60959	11.9682	40.6625	1.51542	4.96052	3.47148	0	0.752994	7.18741	22.6712	9.91763	20.3223	0.801387	0	12.1624	4.18202	3.70144	2.76649	5.50011	0	11.1445
c14_SN_Zi7_5	14	native	0.319864	7.99968	3.76568	2.41137	20.0994	2.16977	3.42427	0	0	23.7513	0	19.0209	1.60492	0	0	1.594	5.05156	1.71076	0	10.6941	1.71448	4.25133	0.648064	0.538982	2.1472	0	9.64488	54.5891	4.32182	3.17447	6.52746	2.90986	0	0.926895	2.00391	16.5311	3.56879	3.73174	2.02673	0	0	3.35917	8.08802	2.6731	1.11132	0	22.3542
c15_SN_Zi9_5	15	native	0	1.24499	1.03362	0.900391	2.67276	0.731629	0.378204	0	0	1.11865	0	1.81691	0.247297	0	0	0.413343	7.23505	0	0	3.38449	5.79633	0	0.634373	0.154483	0.656342	0	1.00447	48.099	10.766	1.09516	6.95192	3.42075	0	0.896295	6.77739	21.7102	8.06125	21.9679	0.668462	1.22456	6.67249	3.63665	3.80159	2.37043	2.80954	0	9.44911
c16_SN_Zi10_3	16	native	0	3.58989	0	0	0.903702	0.186054	1.04125	0.13944	0	1.95581	0	12.1921	0	0	0	0.220327	1.32617	0.83873	0	4.85539	2.47596	3.73487	0.738192	0.192489	1.67986	0	0.555635	27.7808	16.5741	0.657957	2.96255	2.92843	0	1.06078	2.11224	12.1905	5.32939	8.16786	0.489139	0	10.6046	2.60948	5.14272	1.54808	2.37973	0	8.67404
c17_SN_Zi11_1	17	native	0.126454	1.34563	0.912273	0.213626	1.82368	0.348104	1.37	0	0	1.90164	0	14.7176	0.17062	0	0	0.227497	2.36944	0.730382	0	7.33585	2.99854	4.37164	0.766852	0.394792	0.85442	0	3.62573	26.5662	9.3724	1.02654	6.02093	3.42753	0	0.897464	2.54664	19.1985	3.66113	11.9483	0.761248	0	24.7281	3.01459	3.03641	3.01215	1.83951	0	9.66529
c18_SN_Zi11_2	18	native	0	2.64759	0.975432	0.158082	4.81596	0	0.70313	0	0	4.15022	0	5.83535	0.823949	0	0	0.26891	5.29443	0.536292	0	6.20539	8.54027	2.11914	0.660286	0.490792	1.84751	0	3.7577	58.7422	19.4353	1.2493	6.4659	2.80398	0	1.03307	2.78025	28.2541	0.903076	8.66817	0.943237	0	1.00938	3.82285	3.93593	2.9791	0	0	4.49745
c19_SN_Zi12_1	19	native	0.132696	3.76563	0.278599	1.01936	2.27417	0	2.01242	0.31853	0	6.56223	0	13.3227	0.259659	0	0	0.533084	2.91091	0.401591	0	4.91744	2.12117	2.81085	0.622054	0.406334	1.1807	0	2.10501	41.1961	3.32817	1.34857	3.20593	2.73146	0	1.05644	2.43804	48.9983	1.47724	5.66578	1.81755	0	0	2.10201	3.35265	1.30293	0	0	12.5497
c20_SN_Zi12_4	20	native	0.155192	2.90845	1.66832	0.296519	3.87523	0.643065	1.49751	0	0	1.473	0	11.1304	0.228925	0	0	0.794111	6.4545	3.23527	0	7.64165	5.46179	5.20134	0.938584	0.55031	0.886427	0	0.615096	61.4958	25.3708	0.801477	6.69227	3.65968	0	0.907642	5.47723	12.1942	8.68841	11.5774	0.575379	0	8.44241	3.04865	2.7677	1.41573	3.27241	0	7.96163
c21_SN_Zi18_1	21	native	0	1.32951	0.429594	0.373354	1.33335	0.323346	0.432659	0.435914	0	0.692391	0	7.10797	0.210008	0	0	0.304418	2.57822	0.577948	0.164715	5.18684	3.62761	2.43548	0.931119	0.370174	1.1035	0	0.792196	27.1971	25.1281	0.842523	4.61218	3.53585	0	1.34279	7.21796	38.8019	1.70705	16.4463	0.669662	0	1.09945	1.83941	5.59378	1.97397	1.09005	0	7.83891
c22_SN_Zi19_1	22	native	0	1.23632	0.577599	0.147654	2.84078	0.180876	1.68814	0.411239	0	2.35561	0	12.2626	0.244909	0	0	0.740753	2.86354	1.54295	0	10.8947	4.58553	5.2821	0.993563	0.43841	0.432806	0	1.19902	23.5153	4.49066	0.419625	1.93594	2.89285	0	1.30326	1.94866	10.9253	2.31801	3.66464	0.660621	0	8.42385	1.38102	0.681257	0.950808	1.4492	0	8.21272
c23_SN_Zi20_2	23	native	0	1.79825	0.295466	0.185179	1.55478	0	0.862637	0.470039	0	2.95154	0	11.3887	0.140614	0	0	0	3.66375	0.22203	0	5.36745	9.64393	1.41261	0.6437	0.313723	0.411197	0	1.81858	60.1023	7.60338	0.594132	3.17912	2.31409	0	1.14954	1.33517	26.7458	2.24752	4.84356	0.477192	0.754207	0.330155	1.31467	1.12624	1.2531	0.860549	0	12.0186
c24_SN_Zi22_2	24	native	0	2.62565	2.69613	6.40034	12.5602	2.13592	2.22133	0	0	4.04738	0	8.01662	1.29311	0	0	1.90012	15.5823	1.69512	0	6.22579	8.45261	1.54218	0.717198	0.147582	0.730868	0	0.859849	30.7277	16.3289	1.41244	10.9985	4.28122	0	1.07538	7.95085	55.0791	3.71315	17.3063	0.663439	0	9.48625	3.16707	3.67526	1.8273	1.22043	0	12.092
[truncated: 11 more columns]
