# Supplementary material for: Variation in Volatile Organic Compounds in native, synanthropic accessions and cultivars of the musk strawberry (Fragaria moschata Duchesne ex Weston)
Source: PLoS One. 2023 Aug 10;18(8):e0289468. doi: 10.1371/journal.pone.0289468 (PMC10414552; doi:10.1371/journal.pone.0289468)
Supplement: S3 Table — (XLSX) [file pone.0289468.s003.xlsx]

## Sheet: normalized data
S3 Table. Normalized data of 58 volatile organic compounds detected across 56 accessions of Fragaria moschata. The sum of all VOCs per sample were set to 1.0 and proportions are presented in coloured cell as heat map (green low percentages, red high percentages). VOCs are ordered according to substance classes.
			substance class
			phenylpropanoid	phenylpropanoid	phenylpropanoid	acid	acid	acid	acid	alcohol	alcohol	alcohol	alcohol	alcohol	alcohol	alcohol	alcohol	alcohol	aldehyde	aldehyde	aldehyde	aldehyde	aldehyde	ester_branched	ester_branched	ester_other	ester_other	ester_other	ester_other	ester_other	ester_other	ester_other	ester_other	ester_straight	ester_straight	ester_straight	ester_straight	ester_straight	ester_straight	ester_straight	furanone	furanone	hydrocarbon	ketone	ketone	ketone	ketone	ketone	lactone
accession	clone group	origin	eugenol	methyl isoeugenol+	chavicol	2-methylbutanoic acid + a-terpineol	hexanoic acid	octanoic acid	nonanoic acid	1-pentanol	1-hexanol	(Z)-3-hexen-1-ol	(E)-2-hexen-1-ol	2-ethyl-1-hexanol	1-octanol	terpinen-4-ol	3-furanmethanol	cinnamyl alcohol	hexanal	(E)-2-hexenal	furfural	benzaldehyde	acetophenone	methyl 2-methylbutanoate	ethyl 2-methylbutenoate	methyl benzoate	phenylmethyl acetate	1,4-butanediol diacetate	methyl cinnamate	ethyl cinnamate	cinnamyl acetate	methyl anthranilate	acetyl methyl anthranilate	methyl butanoate	ethyl butanoate	butyl acetate	ethyl hexanoate	hexyl acetate	(Z)-3-hexenyl acetate	(E)-2-hexenyl acetate	mesifurane	furaneol	styrene	2-butanone	2-pentanone	3-penten-2-one	2-heptanone	6-methyl-5-hepten-2-one	g-octalactone
c2_'Askungen'	2	variety	0.00305651	0.00408298	0.0196197	0.00836075	0.0538684	0.0352751	0.00659407	0.00138709	0.0125603	0.00191331	0.0098636	0.00228863	0.00458485	0.028408	0.0040848	0.0173835	0.00108849	0.019828	0.00264474	0.00255404	0.00668349	0	0	0.00350278	0.0107266	0.0495099	0.00465827	0.000902876	0.0423067	0.137651	0.0121074	0.000949745	0.00141616	0	0	0.000678423	0.000713456	0.00182381	0.337521	0.00771038	0	0.000816057	0.00897278	0.0017802	0.0141249	0	0.0196782
c2_'Bauwens'	2	variety	0.0031471	0.0034524	0.013768	0.0154218	0.0513516	0.0323976	0.0125839	0.00185473	0.0187822	0.00306267	0.0137595	0.00222792	0.00779551	0.0535301	0.0046013	0.019293	0.00199745	0.0284548	0.00234544	0.00450341	0.007008	0	0.000835028	0.00304035	0.0182161	0.0311181	0.00568826	0.00329565	0.040954	0.114292	0.00916207	0.00329838	0.0116155	0.00139194	0.00173222	0.00142269	0.00130134	0.00370524	0.290873	0.00577696	0	0.00138971	0.0122653	0.00151025	0.0222721	0	0.0162724
c2_'Capron Royal'	2	variety	0.00371054	0.00439372	0.0149352	0.0131501	0.0773091	0.0346791	0.0100006	0.00163658	0.0254451	0.00341266	0.0173893	0.00187423	0.0106753	0.0454244	0.0044844	0.0269614	0.000607699	0.0168487	0.00229679	0.00325725	0.0100544	0	0	0.00246407	0.013403	0.0298118	0.00497732	0.00556231	0.0517482	0.0831943	0.00782953	0.000930422	0.00231636	0	0.000589631	0.000779181	0.000849426	0.00180995	0.323632	0.00402153	0	0.00134144	0.0127432	0.00223811	0.0132552	0	0.0159738
c2_'Dufterdbeere aus Lothringen'	2	variety	0.00385019	0.0043629	0.0142207	0.0144778	0.0635783	0.0326531	0.00906269	0.00146891	0.0198511	0.00280702	0.014381	0.00168846	0.00938277	0.046626	0.00528676	0.0177653	0	0.0159096	0.00236881	0.00583183	0.012053	0	0	0.00260655	0.0134177	0.0292316	0.00500016	0.0019488	0.0410645	0.132504	0.00999244	0	0	0	0	0	0.000671887	0.00054415	0.325133	0.00530268	0	0.00135145	0.0109777	0.00190948	0.00899967	0	0.0155618
c2_'Marie Charlotte'	2	variety	0	0.00315433	0.0115047	0.0209934	0.0272718	0.0402916	0.0165317	0.00284153	0.0258572	0.00680175	0.0248329	0.00264757	0.00402682	0.0781504	0.00617098	0.00824771	0.00127231	0.0342221	0.00408715	0.00465388	0.00929061	0	0	0.00319714	0.0264235	0.0513033	0.00606288	0.00246651	0.0321119	0.057817	0.00806732	0.000721312	0.00105566	0	0	0	0.00552284	0.00224227	0.308964	0.00517433	0	0.00158456	0.00802155	0.000815439	0.0100235	0	0.0168012
c2_'Pekun'	2	variety	0.00265524	0.00344446	0.0124352	0.0215773	0.0243248	0.0358137	0.0161457	0.00252512	0.0243139	0.0051443	0.0245334	0.00264504	0.00419604	0.076281	0.00638658	0.0187123	0	0.0417221	0.00353217	0.00554488	0.00563271	0	0	0.00280341	0.0273284	0.0467351	0.00654998	0.00477591	0.0494933	0.0688386	0.00730556	0	0	0	0	0	0.00524122	0.00095889	0.288137	0.0055077	0	0.00145688	0.00537094	0.00189045	0.00705294	0	0.0179447
c4_'Hautbois'	4	variety	0.00171726	0	0.00707639	0.0054607	0.0601891	0.0281227	0.00607336	0.00119711	0.0258784	0.00408309	0.0196026	0.00191963	0.0111157	0.00909411	0.00303499	0.0213205	0.00484863	0.0331005	0.00182979	0.00418376	0.00698948	0.00369746	0.00161274	0.00243269	0.0128592	0.0147757	0.0031799	0.00517797	0.0284879	0.159853	0.0107707	0.015541	0.0670688	0.00960648	0.012404	0.00592016	0.00701646	0.00925576	0.254488	0.00355372	0	0.000547495	0.0188795	0.00122817	0.0377306	0	0.0115627
c7_'Profumata di Tortona'	7	variety	0	0	0.00770351	0.170204	0.0276891	0.0283754	0.0104484	0.00223627	0.0177497	0.00733491	0.0183895	0.0021745	0.00419624	0.00784442	0.0036501	0.00305794	0	0.0215012	0.00247511	0.00503053	0.0285475	0	0	0.00329426	0.019764	0.0546589	0.00601778	0.0016033	0.00583278	0.223861	0.00917016	0	0	0	0	0	0	0	0.186763	0.00512324	0.0006479	0.00109538	0.00196945	0	0.000425747	0	0.0195036
c7_'Profumata di Tortona', Casalini w	7	variety	0	0	0.00492128	0.0743265	0.018045	0.0276136	0.0108712	0.00214893	0.0217663	0.00767666	0.0192408	0.00216061	0.00431778	0.00623177	0.00292432	0.00173234	0.00116372	0.0338942	0.00413744	0.00230593	0.0176402	0	0	0.00313484	0.0135649	0.046459	0.00472197	0	0.00298402	0.373036	0.0193146	0.000555638	0.000449177	0	0	0	0.0021425	0.00124211	0.168091	0.00460172	0	0.00102603	0.000853048	0	0.00116204	0	0.0205897
c9_'Schöne Wienerin'	9	variety	0.00292676	0.00289729	0.00860678	0.0932277	0.02643	0.0301566	0.00846975	0.00307139	0.0469569	0.0105488	0.0411775	0.00273883	0.0018186	0.0845658	0.00325508	0.00681279	0	0.0237335	0.00319161	0.00603353	0.0273694	0	0	0.00515157	0.0468465	0.02398	0.00796062	0.0149388	0.0127081	0.0475791	0.00118789	0.000909228	0.0014656	0	0	0	0.00467792	0.000840339	0.236291	0.00401613	0	0.00112024	0.000977742	0.00196856	0	0	0.00864954
c10_'Versaillaise'	10	variety	0	0.00133498	0.00657449	0.038781	0.0306671	0.0407121	0.0101767	0	0.0160047	0.00433501	0.0123271	0.00160774	0.00419644	0.11682	0.00261073	0.00271565	0.00280368	0.0163829	0.00209503	0.00119668	0.00723953	0	0	0.0050518	0.0280022	0.0377866	0.00581437	0.00266826	0.00427892	0.252851	0.00953554	0.00202538	0.0179245	0.0039735	0.00210228	0.00357076	0.0119452	0.0181209	0.115603	0.00627689	0	0	0.00569933	0.00123795	0.0100064	0	0.0198195
c3_SN_Fa1	3	synanthropic	0.0020038	0.00134917	0.00911296	0.00302371	0.03742	0.0226675	0.00842548	0.00265379	0.0302922	0.00732419	0.0286032	0.00162892	0.00679952	0	0.00370942	0.0347149	0.000657101	0.0510224	0.00256241	0.00743104	0.0220046	0	0	0.0024834	0.0219603	0.0205887	0.00211257	0.00563919	0.0649427	0.088037	0.00682388	0.00100307	0.00149839	0	0.00049251	0	0.00264658	0.00178601	0.42054	0.00234174	0.000526076	0.0012278	0.0099606	0.00150304	0.00805571	0	0.0186035
c3_SN_Fa2	3	synanthropic	0.00360237	0.00163989	0.0178114	0.00261549	0.0394576	0.0189466	0.00356659	0.00205532	0.0270217	0.00487426	0.0198344	0.00149093	0.00718606	0	0.0031843	0.0366493	0.00208729	0.0487785	0.00215214	0.00772834	0.00737782	0	0	0.0024261	0.0222807	0.0181697	0.00211173	0.0140241	0.0841877	0.101902	0.00862018	0.00149525	0.00308005	0	0.000526987	0.000744642	0.00197462	0.00347604	0.396623	0.00247715	0	0.000876403	0.0137656	0.00149437	0.0117708	0	0.0193262
c3_SN_Fa3	3	synanthropic	0	0	0.00393194	0.00549295	0.0338349	0.025151	0.00459979	0.00506521	0.0381314	0.0106903	0.0288767	0.00268243	0.00641551	0	0.00609037	0.024787	0.00123367	0.06656	0.00377842	0.0108368	0.0144204	0	0	0.00405576	0.0357224	0.0210284	0.00280116	0.00907124	0.0494377	0.0756037	0.00490154	0.00535506	0	0	0	0	0.00254481	0.00093316	0.412947	0.00295764	0	0.00187079	0.00917061	0	0.0054965	0	0.01576
c3_SN_Fa4	3	synanthropic	0.00504743	0.00161287	0.0282259	0.00381204	0.03889	0.0313909	0.0126514	0.00326993	0.0341111	0.0107681	0.0314444	0.00202665	0.00545413	0	0.00480191	0.0199925	0.000772746	0.0539856	0.00327879	0.00594454	0.00841507	0	0	0.00321929	0.0218097	0.0217243	0.0017699	0.00319188	0.0509578	0.126463	0.00635166	0.00123664	0	0	0	0	0.00495208	0.000678999	0.362619	0.0032445	0	0.00143196	0.0110492	0.000558892	0.00661643	0	0.0204352
c3_SN_Fa5	3	synanthropic	0.00149537	0.00177747	0.00602559	0.00440349	0.032305	0.0255431	0.00846629	0.00411373	0.0460545	0.0102553	0.0277036	0.00210783	0.00966432	0	0.00421116	0.0332519	0.00352696	0.0833101	0.00288031	0.00677491	0.0107763	0	0.00067205	0.00459846	0.0240568	0.0163423	0.00254618	0.00655088	0.0474638	0.101853	0.0071726	0.00421215	0.00212229	0.000725784	0	0.000841757	0.00329466	0.00359584	0.372255	0.00201907	0	0.00153078	0.0140705	0.00135754	0.00771398	0	0.0153649
c3_NL_Pietersberg	3	synanthropic	0.00426707	0.00141362	0.021641	0.00323049	0.0282235	0.0225319	0.00660605	0.00301779	0.0312589	0.00738485	0.0318692	0.00175535	0.00436538	0	0.00346116	0.0228593	0	0.0245167	0.00242268	0.00387104	0.0129249	0	0	0.00242014	0.0267635	0.0257827	0.00261805	0.00585986	0.0727135	0.156503	0.00748252	0	0	0	0	0	0.00435211	0.00281624	0.383576	0.00259784	0	0.000723555	0.00985067	0.0012445	0.00632815	0	0.0186927
c3_SN_Th1	3	synanthropic	0.00220337	0.00141275	0.00837762	0.00221852	0.0381459	0.0199864	0.00733723	0.00217558	0.0294826	0.00870175	0.0311267	0.00181538	0.00629806	0	0.00195694	0.020952	0.00304348	0.0621035	0.00730543	0.00474567	0.0132227	0	0	0.00371622	0.0209834	0.0181346	0.00357754	0.00526061	0.0746994	0.155048	0.0120686	0.0012445	0.00276126	0	0.000376122	0.00101709	0.00657547	0.0024757	0.331044	0.00219531	0	0	0.0186763	0.00109768	0.0115215	0.000593056	0.0191261
c3_SN_Th2	3	synanthropic	0.00135482	0.000991759	0.00462361	0.0023053	0.0392555	0.0177323	0.00432256	0.00140659	0.0159676	0.00428685	0.0173481	0.00121443	0.00425344	0	0.00293023	0.0129421	0.00303676	0.0340548	0.00148109	0.0046581	0.00768733	0	0	0.0021521	0.018698	0.0190604	0.0019762	0.00140562	0.0610551	0.249579	0.0157967	0.00125162	0.00326674	0.000533822	0.000611941	0.00100618	0.0040459	0.0024844	0.338661	0.00333357	0	0	0.0274458	0.000810381	0.0160171	0	0.0175886
c3_SN_Th3	3	synanthropic	0.00187297	0.000861599	0.00587414	0.002253	0.0335019	0.0192904	0.00432616	0.00209107	0.0257406	0.00627601	0.0243019	0.00142757	0.00550908	0	0.00210897	0.0183879	0.00176559	0.0407141	0.00125459	0.00261505	0.00925088	0	0	0.001666	0.0152884	0.0151534	0.00339056	0.00353547	0.0578455	0.248242	0.0160782	0.000356402	0.000992203	0	0	0.000452117	0.00552559	0.00101121	0.341041	0.00264606	0	0	0.0192925	0.000958224	0.00657867	0.000473161	0.0175674
c3_SN_Th4	3	synanthropic	0.00176803	0.00130212	0.00646775	0.00278378	0.027306	0.0271016	0.0103426	0.0019869	0.0199418	0.00556589	0.0245116	0.00168998	0.0034671	0	0.00363413	0.0179876	0	0.0429222	0.00236491	0.00515013	0.0116464	0	0	0.00292746	0.0275909	0.0309818	0.0026807	0.00194446	0.0704179	0.153199	0.00843811	0.000398553	0.000451317	0	0	0	0.00265961	0	0.395485	0.00316496	0	0	0.0072693	0.00123879	0.00392535	0	0.0240191
c3_SN_Th5	3	synanthropic	0.00694901	0.00117028	0.012357	0.00210799	0.0385577	0.0231965	0.00753778	0.001887	0.0188369	0.00332303	0.0110238	0.00141502	0.0055457	0	0.00312967	0.0273037	0.00351478	0.0279945	0.00160531	0.00313554	0.00968845	0	0	0.00239447	0.0157313	0.0171843	0.00333099	0.00435191	0.0789192	0.254442	0.0165628	0.00149624	0.00921753	0.00105972	0.00122003	0.00301181	0.0091259	0.00172314	0.268595	0.00182954	0	0	0.0317023	0.00168801	0.0249346	0.000428803	0.0151694
c3_SN_Th6	3	synanthropic	0.00421908	0.00195734	0.00839272	0.00201309	0.0466057	0.0210096	0.00781085	0.00161716	0.0219498	0.00377243	0.0159517	0.00141786	0.00667437	0	0.00276135	0.0234184	0.00054971	0.0367937	0.00155036	0.00329384	0.00782675	0	0	0.00233102	0.0161431	0.0177834	0.0036455	0.00171637	0.0900203	0.24637	0.019236	0	0.000275605	0	0	0.000348381	0.00331307	0.000252929	0.294511	0.00217038	0	0	0.0167388	0.000834291	0.0088314	0	0.0202041
c3_SN_Th7	3	synanthropic	0.00318424	0.00164224	0.00910975	0.00213543	0.0295739	0.0181351	0.00833388	0.00328216	0.0474822	0.00475024	0.027335	0.00183296	0.00850964	0	0.00219333	0.0409425	0.00964682	0.0659615	0.00121134	0.00355423	0.012447	0	0.000763937	0.00277352	0.0097345	0.0167037	0.00236986	0.00130308	0.0645929	0.107424	0.00828682	0.00518461	0.0177144	0.00159442	0.00121246	0.00213999	0.00735765	0.00662564	0.337133	0.00198715	0.000376918	0	0.0222548	0	0.0270627	0.00120253	0.018878
c3_SN_Th8	3	synanthropic	0.002482	0.0015605	0.00621794	0.00592749	0.0398824	0.026417	0.0173339	0.00493584	0.0366827	0.0106092	0.0398071	0.00384009	0.00420423	0.00249048	0.0033878	0.0160845	0.00304352	0.0610801	0.0026	0.00723198	0.0170913	0	0	0.00317791	0.0268124	0.025563	0.00310039	0.00068085	0.0547157	0.113118	0.00824744	0.00075237	0.00131937	0.00055749	0.000556615	0	0.00288065	0.00106288	0.346768	0.00327	0	0	0.0127093	0.00123249	0.00840799	0.00329629	0.0207622
c3_SN_Th9	3	synanthropic	0.00354641	0.00157513	0.0106305	0.0103291	0.0356474	0.0216259	0.0067547	0.00206816	0.0265663	0.00391527	0.0227678	0.000995197	0.0062415	0	0.00298706	0.018563	0.00979429	0.0640784	0.00201288	0.002374	0.00562223	0	0	0.00396721	0.0230096	0.0201941	0.00322032	0.00232243	0.077598	0.137116	0.006915	0.00338192	0.0165848	0.00174095	0.00169446	0.00339871	0.00522975	0.0116471	0.332961	0.00208496	0	0	0.0156908	0	0.0208982	0.00053913	0.019242
c3_SN_Th10	3	synanthropic	0.00193536	0.00162358	0.0115197	0.0105782	0.0278688	0.0180006	0.00471407	0.00119173	0.0200713	0.00364727	0.0181291	0.000885199	0.0049718	0	0.00217791	0.0127297	0.0153689	0.0891991	0.00128288	0.0019305	0.0040519	0	0.00235748	0.00358777	0.0229932	0.0239042	0.00351336	0.00158434	0.0747978	0.113766	0.00658904	0.00393233	0.0180958	0.00234697	0.00181587	0.00232091	0.00483655	0.00655179	0.360836	0.00235314	0	0	0.0111512	0	0.0212841	0	0.0221927
c3_Bw_Tue	3	synanthropic	0.00293794	0.0010898	0.00986203	0.00804908	0.0321215	0.0234482	0.0105654	0.00264735	0.023112	0.00550348	0.0163281	0.00120977	0.0047706	0	0.00284402	0.0145499	0.00865296	0.0586529	0.00160553	0.00241444	0.00485729	0	0.000765209	0.0025193	0.0222663	0.0188503	0.00247899	0.00350122	0.0633861	0.199269	0.00810554	0.00285348	0.0125797	0.000924674	0.00163871	0.0020098	0.00594355	0.0042587	0.330713	0.00183896	0	0	0.016867	0	0.0137043	0	0.0171475
c3_By_Wu2_1	3	synanthropic	0.00612223	0.00215449	0.0117576	0.00809274	0.0429768	0.0256565	0.00769244	0.00145835	0.0250506	0.00357261	0.0144029	0.00088523	0.00649686	0	0.00232671	0.0213474	0.0106512	0.0628031	0.00134797	0.00221065	0.00463838	0	0	0.00426427	0.0183167	0.0158305	0.00284705	0.00381697	0.0935693	0.171745	0.00929435	0.00349401	0.0195934	0.00179919	0.00235655	0.00281946	0.00737441	0.00628472	0.272995	0.00154034	0	0	0.0257303	0	0.0285495	0.000452568	0.0149049
c3_By_Wu2_2	3	synanthropic	0	0	0.00447203	0.00701526	0.0183974	0.0252769	0.0110339	0.00282424	0.0294805	0.00878738	0.0310079	0.00152808	0.00301047	0	0.00389779	0.0151567	0.0177107	0.110872	0.00233518	0.00383878	0.0180949	0	0.00088431	0.00491844	0.0478733	0.0288157	0.00275673	0.00223079	0.0812329	0.0759306	0.00813017	0.00557107	0.014818	0.00149978	0.001939	0.00348228	0.00802039	0.0132442	0.318754	0.00198232	0	0	0.00878049	0	0.00729812	0.000932819	0.0141007
c3_By_Wu2_3	3	synanthropic	0	0	0.00374368	0.00811541	0.0195583	0.0276152	0.00846976	0.00223788	0.0309572	0.00746561	0.0270733	0.00145806	0.00327813	0	0.00559942	0.0191602	0.0186146	0.105322	0.00300705	0.00466649	0.00945992	0	0.00205524	0.00415255	0.0425594	0.0260467	0.00295143	0.00670388	0.0768678	0.0733746	0.00609802	0.00819706	0.0204741	0.00158139	0.00306762	0.00536226	0.00991892	0.0193154	0.316499	0.00177316	0	0	0.00913387	0	0.00856801	0	0.0149089
c3_By_Wu2_4	3	synanthropic	0.000799852	0	0.00801593	0.0102862	0.0287797	0.0276991	0	0.0025165	0.0300403	0.00523509	0.0193602	0.000800676	0.00712371	0	0.00454949	0.0393907	0.00442137	0.0468502	0.00248623	0.00424967	0.00711218	0	0	0.00320787	0.0388597	0.0264063	0.00341368	0.0124657	0.123585	0.0729184	0.00566731	0.00326547	0.00834766	0.000982998	0.00145937	0.00124301	0.00505224	0.00498088	0.352947	0.00185073	0	0	0.00718382	0	0.00562251	0	0.0194184
c3_By_Wu2_5	3	synanthropic	0.00211768	0.00211799	0.00811488	0.00775266	0.0282132	0.022321	0	0.00107928	0.0242314	0.00293609	0.0113807	0	0.00654355	0	0.00272551	0.0280202	0.0112536	0.052759	0.000817584	0.00270639	0.00569114	0.000635697	0.00194745	0.00603921	0.0243755	0.0193035	0.00326069	0.00751009	0.10001	0.133243	0.0105452	0.00894635	0.0493869	0.00432718	0.00935591	0.00635793	0.00829488	0.0118155	0.276056	0.00141889	0	0	0.0120843	0.000499878	0.0171215	0.00128008	0.0169428
c3_By_Wu2_6	3	synanthropic	0.00888892	0.00246703	0.0138819	0.00731993	0.0286424	0.0273694	0	0.000978298	0.0339441	0.00405814	0.0125412	0.00139851	0.0104106	0	0.00342487	0.0511643	0.00406141	0.0272511	0.00164544	0.00442518	0.00590611	0	0.000588384	0.00298621	0.0258162	0.016154	0.00295193	0.0179945	0.129409	0.150209	0.016064	0.00542212	0.0134838	0.00173706	0.00387591	0.00351939	0.00942978	0.00633512	0.263495	0.00116056	0	0	0.00975296	0.0012597	0.0101029	0	0.0147819
c3_By_Wu2_7	3	synanthropic	0.00655578	0.00124703	0.00960002	0.00629059	0.0313679	0.0214302	0	0.00334949	0.0307088	0.00340488	0.0159586	0.00104816	0.01027	0	0.0028027	0.0358701	0.00465136	0.0349297	0.00151197	0.00496141	0.00449091	0	0	0.00281625	0.0209945	0.0139426	0.00404287	0.00549347	0.100318	0.202443	0.0133876	0.00403575	0.0155125	0.00207832	0.00244746	0.00301345	0.0090993	0.00689365	0.269418	0.0017063	0	0	0.0142696	0	0.0226369	0.00129933	0.0150217
c3_By_Wu2_8	3	synanthropic	0.00180135	0.00068907	0.00661109	0.00935485	0.0609753	0.0284257	0	0.00283269	0.02966	0.0050277	0.0193925	0.00137148	0.00536843	0	0.00422995	0.01748	0.0082862	0.0667298	0.00243071	0.00530258	0.0124234	0	0	0.00432578	0.0301684	0.0223268	0.00402426	0.00909586	0.0529123	0.107518	0.00761829	0.00712149	0.0194133	0.00199081	0.00222403	0.00560868	0.00645849	0.00792349	0.32943	0.000908761	0	0	0.0182226	0.00135151	0.0119728	0	0.0147061
c3_By_Wu2_9	3	synanthropic	0.00516915	0.00120689	0.0269997	0.00888514	0.0385269	0.0221111	0	0.000909031	0.0209056	0.00316736	0.0131503	0.00167553	0.00457818	0	0.00354047	0.0236159	0.00445268	0.0518236	0.00222893	0.00555372	0.0709433	0	0.00179876	0.00249991	0.0291862	0.0195567	0.00372083	0.0103434	0.0772886	0.0897881	0.00824979	0.00272673	0.00875216	0.00273785	0.00216107	0.00146638	0.0064327	0.0052492	0.339215	0.00221631	0.000493287	0	0.0106072	0.00108823	0.0109087	0.00200783	0.0134969
c3_By_Wu2_10	3	synanthropic	0.00444158	0.00135534	0.00836316	0.00965398	0.0464705	0.0270657	0	0.00211918	0.0256638	0.00416422	0.0176332	0.00113026	0.00585801	0	0.00392241	0.0177186	0.0136356	0.0758327	0.00249223	0.00456065	0.00938558	0	0.0010159	0.00424105	0.0208187	0.0155864	0.00226568	0.00240432	0.0689045	0.156215	0.0109472	0.00914219	0.0248635	0.00272661	0.00153593	0.00415691	0.0075983	0.00619878	0.275571	0	0	0	0.0236668	0.00117063	0.0213319	0	0.0152664
c5_NS_Ho	5	synanthropic	0	0.00277656	0.00311436	0.00887111	0.241185	0.070183	0.00656653	0.00191572	0.0218388	0.00712628	0.0243496	0.00131779	0.00886857	0.0268015	0.00840043	0.0125404	0.00160977	0.0556587	0.00247419	0.00297741	0.00816462	0	0	0.00187778	0.0115978	0.0082096	0.00423537	0.00107134	0.0138887	0.151782	0.0118762	0.000558061	0.000914603	0	0	0	0.00370629	0.000382587	0.175853	0.00795904	0	0.00100767	0.0117268	0.000452697	0.0146735	0	0.0057129
c6_SN_La	6	native	0.00659146	0.00379599	0.0452369	0.105077	0.0260934	0.026014	0.0071992	0.003016	0.0302957	0.00948479	0.0302005	0.00181751	0.0020626	0.0580006	0.00294559	0.00368982	0.00113192	0.0309748	0.00228339	0.00456175	0.00538829	0.000428273	0.000504196	0.00330061	0.0182957	0.01942	0.00992068	0.00765998	0.00505432	0.0545957	0.00575524	0.00141665	0.00883184	0	0.000413065	0.0024975	0.0079162	0.00167669	0.212636	0.00612891	0	0.00106904	0.0533228	0.00384987	0.00464249	0	0.0119828
c8_SN_Ro1	8	native	0.00145049	0.00410735	0.00722591	0.0839174	0.0788746	0.0295112	0.00751244	0.00158883	0.0201198	0.00976692	0.0257586	0.00178812	0.00278504	0.0228862	0.00264245	0.00331653	0.000519218	0.0235162	0.00218187	0.00179912	0.0148882	0	0	0.000398763	0.00581279	0.00818402	0.00460517	0	0.00348522	0.134368	0.00508437	0	0	0	0	0	0.00420183	0.000429424	0.251495	0.0036382	0	0	0.0212687	0.00115292	0.00331239	0	0.00960017
c8_SN_Ro2	8	native	0.00199081	0.00326311	0.0136004	0.0985371	0.100865	0.0302291	0.00910446	0.00141983	0.0230677	0.0132307	0.0265706	0.00158902	0.00245781	0.0196588	0.0029683	0.00349057	0	0.0219	0.00235788	0.00152302	0.0133591	0	0	0.000820294	0.00502925	0.00872031	0.00412617	0	0.00361554	0.144578	0.00435479	0	0	0	0	0	0.0052907	0	0.227407	0.00394007	0	0.000709242	0.0244912	0.00174073	0.00287502	0	0.00900328
c11_SN_Zi3_6	11	native	0	0.00190308	0.00374616	0.125056	0.10641	0.0541259	0	0.00353315	0.0209342	0.0250907	0.0115836	0.00185624	0.00569224	0.113511	0.00481812	0.00437824	0.00830077	0.0823354	0.00259951	0.00422836	0.0162206	0.00216016	0	0.00716968	0.02442	0.010188	0.0164983	0.0038579	0.00855007	0.00290136	0	0.0029978	0.0162287	0.000970976	0.00180541	0.0015011	0.0249847	0.00259829	0.128249	0	0	0	0.00550542	0	0.00425864	0	0.00625872
c12_SN_Zi5_4	12	native	0	0	0.00865586	0.137999	0.0877716	0.0372656	0.00327613	0.00128678	0.0273275	0.00390233	0.0189077	0.00110347	0.0283069	0.0028256	0.00328655	0.012213	0.0217677	0.0985787	0.00227005	0.00240175	0.0109058	0.0136888	0	0.00318085	0.00960674	0.00847479	0.00437145	0.000572616	0.0225978	0.03999	0.00858989	0.000558936	0.00169962	0.0122672	0.000847891	0.00415712	0.010799	0.00588269	0.205074	0	0	0.000818754	0.00916808	0	0.055844	0.000521457	0.0113317
c13_SN_Zi6_5	13	native	0.0216506	0.00308254	0.0643573	0.0838353	0.0449752	0.041211	0.00373682	0	0.0303074	0.0115176	0.0163506	0.00154359	0.00595208	0.150365	0.00278448	0.00312818	0.00540256	0.0438526	0.00225061	0.00345116	0.0128371	0.0024082	0	0.00560386	0.0114995	0.0366742	0.0136875	0.00205394	0.00440118	0.0862747	0.00609044	0.00261478	0.0193436	0.000943235	0.00222459	0.00159768	0.00926539	0.00444845	0.0442571	0	0	0.000507209	0.00461263	0	0.00172101	0	0.0154646
c14_SN_Zi7_5	14	native	0.0200216	0.00213127	0.00479661	0.0422732	0	0.057164	0	0	0.027347	0.00438428	0.0108715	0.00137829	0.0246639	0.0110518	0.00237026	0.0125127	0.00875653	0.0486402	0.00165723	0.00549081	0.00744109	0.00616635	0	0.00811774	0.0131012	0.0091261	0.0206827	0.00590798	0.0270248	0.218094	0.0196705	0.00962959	0.0513982	0.00554854	0.00410409	0.00407618	0.0129178	0.00437475	0.139595	0	0	0.000817956	0.0204568	0	0.0607368	0	0.00859005
c15_SN_Zi9_5	15	native	0	0.00372163	0.00866262	0.0910879	0.0279953	0.0396449	0	0	0.0142	0.0243192	0	0.000648155	0.00421436	0.0451702	0.00376052	0.00340281	0.0015868	0.00762307	0.00266159	0.00275376	0.0143522	0.0037777	0	0.00459488	0.0337939	0.033822	0.01595	0.00159244	0.00701645	0.00571879	0.000866654	0.00433669	0.0112139	0.00306964	0.00103756	0.00173423	0.0303555	0	0.201805	0	0	0	0.00522351	0	0.00469344	0	0.015258
c16_SN_Zi10_3	16	native	0	0.00356671	0.00962795	0.0699798	0.0608762	0.0497936	0	0	0.0278725	0.0142134	0.0214401	0.00110499	0.00318964	0.0951439	0.00608943	0.0147741	0.00597732	0.0699891	0.00423761	0.00964329	0.0168108	0	0	0.00377703	0.0453317	0.0305936	0.0295219	0.00469888	0.035291	0.00458293	0.000896321	0	0.00518774	0.00106805	0	0.00126479	0.00761292	0.00481476	0.159477	0	0	0	0.0206079	0.000800463	0.0112274	0	0.0149798
c17_SN_Zi11_1	17	native	0.00658209	0.00252886	0.0170351	0.0926055	0.119278	0.0466213	0.0023158	0	0.0353851	0.0144637	0.021087	0.00190431	0.017489	0.0452085	0.00432899	0.00529642	0.00660832	0.0709917	0.00369897	0.00412136	0.016533	0.00103044	0	0.00495161	0.0374665	0.0176598	0.0146464	0	0.00376007	0.0095552	0	0.00440042	0.00879666	0.00167911	0.000822999	0.00109735	0.0114292	0.00352305	0.128144	0	0	0.000609961	0.00649074	0	0.00917272	0	0.0145411
c18_SN_Zi11_2	18	native	0	0.00349833	0.00643908	0.117879	0.00421124	0.0187637	0	0	0.0258894	0.0356307	0.00884124	0.00204762	0.0156774	0.0810858	0.00431006	0.00615943	0.00293352	0.0243456	0.00275477	0.00770796	0.0116984	0.00065953	0	0.00521218	0.0267548	0.00376771	0.016421	0.0164738	0.00886018	0.0293223	0.0019233	0.00406959	0.0200926	0	0.00343759	0.00112192	0.0220888	0.00223745	0.245077	0	0	0	0.011046	0	0.0173151	0	0.0159493
c19_SN_Zi12_1	19	native	0	0	0.00770195	0.203606	0	0.0521485	0	0	0.0204337	0.00881425	0.0116801	0.00168847	0.0087471	0.0138297	0.00438991	0.0117306	0.00836233	0.0553609	0.00258486	0.00490623	0.0113502	0.00423581	0	0.0056038	0.0212783	0.00613845	0.0139315	0.0383335	0.00653203	0.140776	0.00466887	0.00115768	0.00945	0	0.00107898	0.00221516	0.0120959	0.00166876	0.171185	0	0	0.000551402	0.0156476	0.00132361	0.0272684	0	0.00873461
c20_SN_Zi12_4	20	native	0.00341291	0.00179883	0	0.0500325	0.0346391	0.0326665	0	0	0.0313536	0.0224097	0.0213411	0.00225792	0.00252374	0.104096	0.00372405	0.00305216	0.00614426	0.0456679	0.003851	0.003637	0.0150157	0.00121662	0	0.00328845	0.043941	0.0356485	0.0113558	0.00253992	0.00751087	0.00543153	0	0.00684508	0.0159001	0.00263849	0.000939276	0.00325823	0.0264828	0.0132743	0.252317	0	0	0.00063675	0.0119334	0	0.0060437	0	0.0125086
c21_SN_Zi18_1	21	native	0.00135723	0.00160826	0.0052603	0.191285	0.00542007	0.0386441	0	0	0.02557	0.0178833	0.0120064	0.00182488	0.00390536	0.123876	0.00661967	0.017096	0.00213291	0.0350408	0.00459022	0.00544002	0.017431	0.00184055	0	0.00415345	0.0297517	0.00841539	0.0275761	0.00482941	0.018509	0.014715	0	0.0021178	0.00657313	0.00159402	0.0010353	0.00150071	0.0127101	0.00284916	0.134076	0	0	0	0.00655419	0.00214896	0.00341334	0.000812009	0.00906788
c22_SN_Zi19_1	22	native	0.00440454	0	0	0.0763351	0.0588577	0.0573825	0	0	0.0761216	0.0320393	0.0369062	0.00306318	0.00837757	0.0313763	0.00910589	0	0.0117951	0.085679	0.00694205	0.00302403	0.0202124	0.00103166	0	0.00293193	0.014083	0.016196	0.00475996	0.00351855	0.00312008	0.0623281	0.00408551	0.0040357	0.0198486	0.00126379	0.00171119	0.00517566	0.0200076	0.0107806	0.164302	0	0	0	0.00863817	0.00287333	0.0164587	0	0.00964921
c23_SN_Zi20_2	23	native	0	0	0	0.111652	0.00137825	0.0501722	0	0	0.0224067	0.0402591	0.00589701	0.00130965	0.00759178	0.0317407	0.00479882	0.00621292	0.00360113	0.0475427	0.00268716	0.00171657	0.00966031	0.000773042	0	0.00248023	0.0075359	0.00938239	0.00470154	0.00459727	0.0050498	0.195831	0.00879115	0.00123344	0.0064905	0	0.000587001	0	0.0152945	0.000926878	0.2509	0	0	0	0.0075069	0.0019622	0.0123214	0	0.00548817
c24_SN_Zi22_2	24	native	0	0.00243549	0	0.163765	0.0282052	0.0359528	0	0	0.0185109	0.0251319	0.00458533	0.000438801	0.00255656	0.0485501	0.0031974	0.00520298	0.00660463	0.0238356	0.00213242	0.00217307	0.0127292	0.0190299	0	0.00419957	0.0123002	0.0110402	0.0109275	0.00163017	0.00766875	0.012016	0	0.00801633	0.0373448	0.00635066	0.00384476	0.00564958	0.0463304	0.00504006	0.0913616	0	0	0	0.00780677	0	0.0120339	0	0.00941656
[truncated: 11 more columns]
