# Supplementary material for: Variation in Volatile Organic Compounds in native, synanthropic accessions and cultivars of the musk strawberry (Fragaria moschata Duchesne ex Weston)
Source: PLoS One. 2023 Aug 10;18(8):e0289468. doi: 10.1371/journal.pone.0289468 (PMC10414552; doi:10.1371/journal.pone.0289468)
Supplement: S4 Table — The sum of all VOC per sample were set to 1.0 and proportions are presented in coloured cell as heat map (green low percentages, red high percentages). VOC are ordered according to substance classes. (XLSX) [file pone.0289468.s004.xlsx]

## Sheet: Tabelle1
S4 Table. Means of proportions per 13 class of substances detected across 56 accessions of Fragaria moschata. Proportions are presented in coloured cell as heat map (green low proportion, red high proportion).
			substance class
Accession	clone group	origin	phenylpropanoid	acid	alcohol	aldehyde	ester branched	ester other	ester straight	furanone	styrene	ketone	lactone	1,6-diacetoxyhexane	terpenoid
c2_'Askungen'	2	variety	0.00891973	0.0260246	0.00916378	0.00655975	0	0.0326707	0.000797371	0.172615	0	0.00513879	0.0138167	0.0230022	0.00538982
c2_'Bauwens'	2	variety	0.00678915	0.0279387	0.0138785	0.00886182	0.000417514	0.0282207	0.00349533	0.148325	0	0.00748748	0.0123772	0.0182301	0.00653818
c2_'Capron Royal'	2	variety	0.00767981	0.0337847	0.0152559	0.00661296	0	0.0248738	0.00103928	0.163827	0	0.00591558	0.0133801	0.0140102	0.00577507
c2_'Dufterdbeere aus Lothringen'	2	variety	0.00747792	0.029943	0.0132508	0.00723264	0	0.0294708	0.00017372	0.165218	0	0.00464766	0.0132667	0.016995	0.00595092
c2_'Marie Charlotte'	2	variety	0.00488634	0.0262721	0.0177308	0.0107052	0	0.0234312	0.00136315	0.157069	0	0.00408901	0.0135443	0.0245458	0.00812163
c2_'Pekun'	2	variety	0.0061783	0.0244654	0.0183042	0.0112864	0	0.0267288	0.00088573	0.146822	0	0.00315424	0.0145448	0.028157	0.00666459
c4_'Hautbois'	4	variety	0.00293122	0.0249615	0.0108051	0.0101904	0.0026551	0.0296921	0.0181161	0.129021	0	0.0116772	0.00595896	0.00688021	0.00376559
c7_'Profumata di Tortona'	7	variety	0.00256784	0.0591791	0.00740373	0.0115109	0	0.0405253	0	0.095943	0.0006479	0.000698116	0.0158565	0.0259303	0.00311558
c7_'Profumata di Tortona', Casalini w	7	variety	0.00164043	0.0327141	0.00757773	0.0118283	0	0.057902	0.000627061	0.0863464	0	0.000608225	0.0141584	0.0157373	0.00302447
c9_'Schöne Wienerin'	9	variety	0.00481027	0.039571	0.0223273	0.0120656	0	0.0200441	0.00112758	0.120154	0	0.000813307	0.0144866	0.012051	0.0119136
c10_'Versaillaise'	10	variety	0.00263649	0.0300842	0.0178463	0.00594357	0	0.0432486	0.00852321	0.06094	0	0.00338874	0.0102402	0.0065438	0.0127771
c3_SN_Fa1	3	synanthropic	0.00415531	0.0178842	0.0128585	0.0167355	0	0.0265735	0.00106094	0.211441	0.000526076	0.00414943	0.00906822	0.0124949	0.000522396
c3_SN_Fa2	3	synanthropic	0.00768456	0.0161466	0.0113663	0.0136248	0	0.0317153	0.00161394	0.19955	0	0.00558143	0.00878668	0.0125166	0.000321355
c3_SN_Fa3	3	synanthropic	0.00131065	0.0172696	0.0136377	0.0193659	0	0.0253277	0.00126186	0.207952	0	0.00330758	0.00937436	0.0171341	0.00127039
c3_SN_Fa4	3	synanthropic	0.0116287	0.0216861	0.0124298	0.0144793	0	0.029436	0.000981103	0.182932	0	0.0039313	0.0100671	0.0168853	0.00129641
c3_SN_Fa5	3	synanthropic	0.00309947	0.0176795	0.0152625	0.0214537	0.000336025	0.0263229	0.00211321	0.187137	0	0.00493456	0.00850406	0.0111763	0.000737935
c3_NL_Pietersberg	3	synanthropic	0.00910722	0.015148	0.0117747	0.00874707	0	0.0375179	0.00102405	0.193087	0	0.00362937	0.00831109	0.0139904	0.000501672
c3_SN_Th1	3	synanthropic	0.00399791	0.016922	0.0113899	0.0180841	0	0.036686	0.00206431	0.166619	0	0.00637771	0.00935521	0.0131428	0.000536993
c3_SN_Th10	3	synanthropic	0.00502621	0.0152904	0.00708935	0.0223666	0.00117874	0.031342	0.00570003	0.181595	0	0.00648705	0.0092275	0.0199678	0.000375135
c3_SN_Th2	3	synanthropic	0.0023234	0.0159039	0.00670547	0.0101836	0	0.0462153	0.0018858	0.170997	0	0.00885466	0.00815198	0.0124064	0.000563119
c3_SN_Th3	3	synanthropic	0.00286957	0.0148429	0.00953812	0.01112	0	0.04515	0.00119107	0.171843	0	0.00546052	0.00899657	0.00996186	0.000585927
c3_SN_Th4	3	synanthropic	0.0031793	0.0168835	0.00875387	0.0124167	0	0.0372725	0.000501354	0.199325	0	0.00248669	0.0114311	0.0194156	0.0005923
c3_SN_Th5	3	synanthropic	0.00682542	0.01785	0.00805164	0.00918771	0	0.0491146	0.00383634	0.135212	0	0.0117507	0.00748754	0.00746568	0.000479344
c3_SN_Th6	3	synanthropic	0.00485638	0.0193598	0.00861811	0.0100029	0	0.0496558	0.000598569	0.148341	0	0.00528089	0.009312	0.0144288	0.000602263
c3_SN_Th7	3	synanthropic	0.00464541	0.0145446	0.0151476	0.0185642	0.000381968	0.0266485	0.00597559	0.16956	0.000376918	0.010104	0.00901606	0.013161	0.000530478
c3_SN_Th8	3	synanthropic	0.00342015	0.0223902	0.0135602	0.0182094	0	0.0294269	0.00101848	0.175019	0	0.00512922	0.0102416	0.0207394	0.00102216
c3_SN_Th9	3	synanthropic	0.00525067	0.0185893	0.00934492	0.0167764	0	0.0342928	0.00623966	0.167523	0	0.00742563	0.00842745	0.0155513	0.000349965
c3_Bw_Tue	3	synanthropic	0.00462992	0.0185461	0.00788503	0.0152366	0.000382604	0.0400471	0.00431552	0.166276	0	0.00611426	0.00879267	0.0115577	0.000510678
c3_By_Wu2_1	3	synanthropic	0.00667812	0.0211046	0.00839341	0.0163303	0	0.0399605	0.00624596	0.137268	0	0.0109465	0.00769816	0.0119298	0.000422727
c3_By_Wu2_10	3	synanthropic	0.00472003	0.0207975	0.00868996	0.0211813	0.000507952	0.0351729	0.00803175	0.137785	0	0.00923386	0.0112912	0.00996408	0.000434834
c3_By_Wu2_2	3	synanthropic	0.00149068	0.0154309	0.0106326	0.0305704	0.000442155	0.0314861	0.00693925	0.160368	0	0.00340229	0.0067653	0.0153947	0.00052974
c3_By_Wu2_3	3	synanthropic	0.00124789	0.0159397	0.0108033	0.028214	0.00102762	0.0298443	0.0097024	0.159136	0	0.00354038	0.00773429	0.0160945	0.000352209
c3_By_Wu2_4	3	synanthropic	0.00293859	0.0166912	0.012113	0.0130239	0	0.0358155	0.00361881	0.177399	0	0.00256127	0.0135148	0.0145938	0.000310069
c3_By_Wu2_5	3	synanthropic	0.00411685	0.0145717	0.00854631	0.0146455	0.00129157	0.0380359	0.0140692	0.138737	0	0.00619715	0.0120625	0.0149006	0.000321686
c3_By_Wu2_6	3	synanthropic	0.00841262	0.0158329	0.0131022	0.00865785	0.000294192	0.0451981	0.0062576	0.132328	0	0.00422311	0.0118186	0.00877298	0.00034656
c3_By_Wu2_7	3	synanthropic	0.00580094	0.0147722	0.0114903	0.0101091	0	0.0454298	0.00615435	0.135562	0	0.00764117	0.0102713	0.00910656	0.000501469
c3_By_Wu2_8	3	synanthropic	0.00303384	0.024689	0.00948475	0.0190345	0	0.0297488	0.00724862	0.16517	0	0.00630939	0.0111685	0.0142598	0.000293867
c3_By_Wu2_9	3	synanthropic	0.0111252	0.0173808	0.00794916	0.0270005	0.00089938	0.0300792	0.00421801	0.170715	0.000493287	0.0049224	0.00978958	0.010754	0.000307071
c5_NS_Ho	5	synanthropic	0.00196364	0.0817014	0.0125732	0.0141769	0	0.0255673	0.000794506	0.0919062	0	0.00557213	0.00545691	0.00645063	0.00474409
c6_SN_La	6	native	0.0185415	0.041096	0.0157237	0.00886802	0.000466234	0.0155003	0.00325028	0.109382	0	0.0125768	0.0114308	0.00501302	0.0162953
c8_SN_Ro1	8	native	0.00426125	0.0499539	0.0100725	0.00858092	0	0.0202423	0.000661608	0.127566	0	0.00514681	0.0415773	0.00491294	0.00502639
c8_SN_Ro2	8	native	0.00628476	0.059684	0.0104948	0.007828	0	0.0214055	0.000755814	0.115673	0	0.00596323	0.0336325	0.00426278	0.00461796
c11_SN_Zi3_6	11	native	0.00188308	0.0713978	0.0212664	0.0227369	0.00108008	0.00919816	0.00729815	0.0641245	0	0.00195281	0.0105582	0.00393229	0.0132382
c12_SN_Zi5_4	12	native	0.00288529	0.066578	0.0110178	0.0271848	0.00684438	0.012173	0.00517322	0.102537	0	0.0132705	0.0132411	0.00470637	0.00193799
c13_SN_Zi6_5	13	native	0.0296968	0.0434396	0.024661	0.0135588	0.0012041	0.0207857	0.00577682	0.0221286	0	0.00136817	0.0116924	0.0203387	0.017153
c14_SN_Zi7_5	14	native	0.00898315	0.0248593	0.0105088	0.0143972	0.00308318	0.0402156	0.0131499	0.0697976	0	0.0164023	0.00782492	0.00284187	0.00447989
c15_SN_Zi9_5	15	native	0.00412808	0.039682	0.010635	0.00579548	0.00188885	0.0129194	0.00739251	0.100903	0	0.00198339	0.0417237	0.0117878	0.0221299
c16_SN_Zi10_3	16	native	0.00439822	0.0451624	0.0204253	0.0213316	0	0.0193367	0.00284975	0.0797383	0	0.00652714	0.0148087	0.0136609	0.01086
c17_SN_Zi11_1	17	native	0.00871534	0.0652052	0.0161292	0.0203907	0.000515221	0.0110049	0.00453554	0.0640722	0	0.00325469	0.0232118	0.00887303	0.0141372
c18_SN_Zi11_2	18	native	0.00331247	0.0352134	0.0199602	0.00988805	0.000329765	0.0135919	0.00757828	0.122539	0	0.00567221	0.0273764	0	0.0106772
c19_SN_Zi12_1	19	native	0.00256732	0.0639386	0.00903487	0.0165129	0.00211791	0.0296579	0.00395235	0.0855924	0	0.0089582	0.010132	0	0.00671373
c20_SN_Zi12_4	20	native	0.00173725	0.0293345	0.0211954	0.0148632	0.000608309	0.0137145	0.00990546	0.126158	0	0.00372276	0.0125785	0.0134267	0.0139191
c21_SN_Zi18_1	21	native	0.00274193	0.0588372	0.023198	0.012927	0.000920277	0.0134938	0.00405432	0.0670378	0	0.0025857	0.0132657	0.00537369	0.0199139
c22_SN_Zi19_1	22	native	0.00146818	0.0481438	0.0218878	0.0255305	0.000515831	0.0138779	0.00897473	0.0821511	0	0.00559405	0.0120887	0.0101256	0.00753525
c23_SN_Zi20_2	23	native	0	0.0408006	0.0133574	0.0130416	0.000386521	0.0297962	0.00350462	0.12545	0	0.00435809	0.0173004	0.00359241	0.00603048
c24_SN_Zi22_2	24	native	0.000811832	0.0569808	0.0120193	0.00949498	0.00951497	0.0074728	0.0160824	0.0456808	0	0.00396814	0.0499937	0.00362867	0.0153997
