# Supplementary material for: Variation in Volatile Organic Compounds in native, synanthropic accessions and cultivars of the musk strawberry (Fragaria moschata Duchesne ex Weston)
Source: PLoS One. 2023 Aug 10;18(8):e0289468. doi: 10.1371/journal.pone.0289468 (PMC10414552; doi:10.1371/journal.pone.0289468)
Supplement: S5 Table — Proportions are presented in coloured cell as heat map (green low proportion, red high proportion). (XLSX) [file pone.0289468.s005.xlsx]

## Sheet: Tabelle 1 deutsch
#	Verwendeter Name in der Datentabelle	Stoffklasse	vollständiger Name	Bemerkung	CAS registry number
1	eugenol	phenylpropanoid	eugenol		97-53-0
2	me-isoeugenol+	phenylpropanoid	methyl isoeugenol+	plus unidentifizierte Substanz	6379-72-2
3	chavicol	phenylpropanoid	chavicol		501-92-7
4	2-meOOBu+a-terpineol	acid	2-methylbutanoic acid + a-terpineol		116-11-0 + 98-55-5
5	HOOHex	acid	hexanoic acid		142-62-1
6	HOOOct	acid	octanoic acid		124-07-2
7	HOONon	acid	nonanoic acid		112-05-0
8	1-pentanol	alcohol	1-pentanol		71-41-0
9	1-hexanol	alcohol	1-hexanol		111-27-3
10	(Z)-3-hexen-1-ol	alcohol	(Z)-3-hexen-1-ol		928-96-1
11	(E)-2-hexen-1-ol	alcohol	(E)-2-hexen-1-ol		928-95-0
12	2-et-1-hexanol	alcohol	2-ethyl-1-hexanol		104-76-7
13	octanol	alcohol	1-octanol		111-87-5
14	terpinen-4-ol	alcohol	terpinen-4-ol		562-74-3
15	3-furanmethanol	alcohol	3-furanmethanol		4412-91-3
98-55-5	cinnamylalcohol	alcohol	cinnamyl alcohol		104-54-1
17	hexanal	aldehyde	hexanal		66-25-1
18	(E)-2-hexenal	aldehyde	(E)-2-hexenal		6728-26-3
19	furfural	aldehyde	furfural		98-01-1
20	benzaldehyde	aldehyde	benzaldehyde		100-52-7
21	acetophenone	aldehyde	acetophenone		98-86-2
22	me 2-mebutanoate	ester_branched	methyl 2-methylbutanoate		868-57-5
23	et 2-mebutenoate	ester_branched	ethyl 2-methylbutenoate		7452-79-1
24	me OBenz	ester_other	methyl benzoate		93-58-3
25	phenylmethyl OAc	ester_other	phenylmethyl acetate		140-11-4
26	1,4-butanediol diOAc	ester_other	1,4-butanediol diacetate		628-67-1
27	methylcinnamat	ester_other	methyl cinnamate		103-26-4
28	ethylcinnamat	ester_other	ethyl cinnamate		103-36-6
29	cinnamylacetate	ester_other	cinnamyl acetate		103-54-8
30	MA	ester_other	methyl anthranilate		134-20-3
31	acetyl-me-anthranilate	ester_other	acetyl methyl anthranilate		2719-08-6
32	meOBu	ester_straight	methyl butanoate		623-42-7
33	etOBu	ester_straight	ethyl butanoate		105-54-4
34	buOAc	ester_straight	butyl acetate		123-86-4
35	etOHex	ester_straight	ethyl hexanoate		123-66-0
36	hexOAc	ester_straight	hexyl acetate		142-92-7
37	(Z)-3-hexenyl OAc	ester_straight	(Z)-3-hexenyl acetate		3681-71-8
38	(E)-2-hexenyl OAc	ester_straight	(E)-2-hexenyl acetate		2497-18-9
39	DMMF	furanone	mesifurane	2,5-dimethyl-4-methoxy-3(2H)-furanone (DMMF)	4077-47-8
40	furaneol	furanone	furaneol	2,5-dimethyl-4-hydroxy-3(2H)-furanone (DMHF)	3658-77-3
41	styrene	hydrocarbon	styrene		100-42-5
42	2-butanone	ketone	2-butanone		78-93-3
43	2-pentanone	ketone	2-pentanone		107-87-9
44	3-penten-2-one	ketone	3-penten-2-one		625-33-2
45	2-heptanone	ketone	2-heptanone		110-43-0
46	6-me-5-hepten-2-one	ketone	6-methyl-5-hepten-2-one		110-93-0
47	g-octalactone	lactone	g-octalactone		104-50-7
48	d-octalactone	lactone	d-octalactone		698-76-0
49	g-decalactone	lactone	g-decalactone		706-14-9
50	d-decalactone	lactone	d-decalactone		705-86-2
51	1,6-diacetoxyhexane	miscellaneous	1,6-diacetoxyhexane		6222-17-9
52	limonene	terpenoid	limonene		138-86-3
53	linalool	terpenoid	linalool		78-70-6
54	myrtenal	terpenoid	myrtenal		564-94-3
55	isopinocarvol	terpenoid	isopinocarvol		5947-36-4
56	myrtenyl OAc	terpenoid	myrtenyl acetate		1079-01-2
57	myrtenol	terpenoid	myrtenol		515-00-4
58	p-cymen-8-ol	terpenoid	p-cymen-8-ol		1197-01-9

## Sheet: Tabelle2 englisch incl RT
S4 Table. Overview about CAS registry numbers and substance classification.
#	RT in min	substance name	substance class	CAS registry number	annotation
1	52.5	eugenol	phenylpropanoid	97-53-0
2	52.93	methyl isoeugenol+	phenylpropanoid	6379-72-2	plus unidentified substance
3	57.69	chavicol	phenylpropanoid	501-92-7
4	36.28	2-methylbutanoic acid (+ a-terpineol)	acid	116-11-0 (+ 98-55-5)	peaks not separated
5	42.9	hexanoic acid	acid	142-62-1
6	50.35	octanoic acid	acid	124-07-2
7	53.45	nonanoic acid	acid	112-05-0
8	17.49	1-pentanol	alcohol	71-41-0
9	22.08	1-hexanol	alcohol	111-27-3
10	23.5	(Z)-3-hexen-1-ol	alcohol	928-96-1
11	24.52	(E)-2-hexen-1-ol	alcohol	928-95-0
12	28.03	2-ethyl-1-hexanol	alcohol	104-76-7
13	30.84	1-octanol	alcohol	111-87-5
14	32.65	terpinen-4-ol	alcohol	562-74-3
15	35.11	3-furanmethanol	alcohol	4412-91-3
16	56.05	cinnamyl alcohol	alcohol	104-54-1
17	9.98	hexanal	aldehyde	66-25-1
18	16.01	(E)-2-hexenal	aldehyde	6728-26-3
19	27.14	furfural	aldehyde	98-01-1
20	29.58	benzaldehyde	aldehyde	100-52-7
21	34.64	acetophenone	aldehyde	98-86-2
22	7.19	methyl 2-methylbutanoate	ester_branched	868-57-5
23	13.53	ethyl 2-methylbutenoate	ester_branched	7452-79-1
24	33.53	methyl benzoate	ester_other	93-58-3
25	35.96	phenylmethyl acetate	ester_other	140-11-4
26	39.37	1,4-butanediol diacetate	ester_other	628-67-1
27	45.66	methyl cinnamate	ester_other	103-26-4
28	51.33	ethyl cinnamate	ester_other	103-36-6
29	51.97	cinnamyl acetate	ester_other	103-54-8
30	54.74	methyl anthranilate	ester_other	134-20-3
31	61.65	acetyl methyl anthranilate	ester_other	2719-08-6
32	6.43	methyl butanoate	ester_straight	623-42-7
33	8.17	ethyl butanoate	ester_straight	105-54-4
34	9.56	butyl acetate	ester_straight	123-86-4
35	16.67	ethyl hexanoate	ester_straight	123-66-0
36	18.44	hexyl acetate	ester_straight	142-92-7
37	20.52	(Z)-3-hexenyl acetate	ester_straight	3681-71-8
38	21.28	(E)-2-hexenyl acetate	ester_straight	2497-18-9
39	32.42	mesifurane	furanone	4077-47-8	2,5-dimethyl-4-methoxy-3(2H)-furanone (DMMF)
40	48.36	furaneol	furanone	3658-77-3	2,5-dimethyl-4-hydroxy-3(2H)-furanone (DMHF)
41	17.83	styrene	hydrocarbon	100-42-5
42	4.23	2-butanone	ketone	78-93-3
43	6.16	2-pentanone	ketone	107-87-9
44	11.87	3-penten-2-one	ketone	625-33-2
45	14.32	2-heptanone	ketone	110-43-0
46	21.46	6-methyl-5-hepten-2-one	ketone	110-93-0
47	44.33	g-octalactone	lactone	104-50-7
48	46.06	d-octalactone	lactone	698-76-0
49	51.72	g-decalactone	lactone	706-14-9
50	53.25	d-decalactone	lactone	705-86-2
51	46.73	1,6-diacetoxyhexane	miscellaneous	6222-17-9
52	14.89	limonene	terpenoid	138-86-3
53	30.43	linalool	terpenoid	78-70-6
54	33.73	myrtenal	terpenoid	564-94-3
55	34.75	isopinocarvol	terpenoid	5947-36-4
56	35.96	myrtenyl acetate	terpenoid	1079-01-2
57	39.88	myrtenol	terpenoid	515-00-4
58	41.96	p-cymen-8-ol	terpenoid	1197-01-9

## Sheet: >>>Tabelle3 RT<<<
S5 Table. Overview about Retention Times, substance classification, and CAS registry numbers. Retention Times are given as means across two technical replicates.
#	Retention Time [min]	substance name	substance class	CAS registry number	annotation
42	4.23	2-butanone	ketone	78-93-3
43	6.16	2-pentanone	ketone	107-87-9
32	6.43	methyl butanoate	ester_straight	623-42-7
22	7.19	methyl 2-methylbutanoate	ester_branched	868-57-5
33	8.17	ethyl butanoate	ester_straight	105-54-4
34	9.56	butyl acetate	ester_straight	123-86-4
17	9.98	hexanal	aldehyde	66-25-1
44	11.87	3-penten-2-one	ketone	625-33-2
23	13.53	ethyl 2-methylbutenoate	ester_branched	7452-79-1
45	14.32	2-heptanone	ketone	110-43-0
52	14.89	limonene	terpenoid	138-86-3
18	16.01	(E)-2-hexenal	aldehyde	6728-26-3
35	16.67	ethyl hexanoate	ester_straight	123-66-0
8	17.49	1-pentanol	alcohol	71-41-0
41	17.83	styrene	hydrocarbon	100-42-5
36	18.44	hexyl acetate	ester_straight	142-92-7
37	20.52	(Z)-3-hexenyl acetate	ester_straight	3681-71-8
38	21.28	(E)-2-hexenyl acetate	ester_straight	2497-18-9
46	21.46	6-methyl-5-hepten-2-one	ketone	110-93-0
9	22.08	1-hexanol	alcohol	111-27-3
10	23.5	(Z)-3-hexen-1-ol	alcohol	928-96-1
11	24.52	(E)-2-hexen-1-ol	alcohol	928-95-0
19	27.14	furfural	aldehyde	98-01-1
12	28.03	2-ethyl-1-hexanol	alcohol	104-76-7
20	29.58	benzaldehyde	aldehyde	100-52-7
53	30.43	linalool	terpenoid	78-70-6
13	30.84	1-octanol	alcohol	111-87-5
39	32.42	mesifurane	furanone	4077-47-8	2,5-dimethyl-4-methoxy-3(2H)-furanone (DMMF)
14	32.65	terpinen-4-ol	alcohol	562-74-3
24	33.53	methyl benzoate	ester_other	93-58-3
54	33.73	myrtenal	terpenoid	564-94-3
21	34.64	acetophenone	aldehyde	98-86-2
55	34.75	isopinocarvol	terpenoid	5947-36-4
15	35.11	3-furanmethanol	alcohol	4412-91-3
25	35.96	phenylmethyl acetate	ester_other	140-11-4
56	35.96	myrtenyl acetate	terpenoid	1079-01-2
4	36.28	2-methylbutanoic acid (+ a-terpineol)	acid	116-11-0 (+ 98-55-5)	peaks not separated
26	39.37	1,4-butanediol diacetate	ester_other	628-67-1
57	39.88	myrtenol	terpenoid	515-00-4
58	41.96	p-cymen-8-ol	terpenoid	1197-01-9
5	42.9	hexanoic acid	acid	142-62-1
47	44.33	g-octalactone	lactone	104-50-7
27	45.66	methyl cinnamate	ester_other	103-26-4
48	46.06	d-octalactone	lactone	698-76-0
51	46.73	1,6-diacetoxyhexane	miscellaneous	6222-17-9
40	48.36	furaneol	furanone	3658-77-3	2,5-dimethyl-4-hydroxy-3(2H)-furanone (DMHF)
6	50.35	octanoic acid	acid	124-07-2
28	51.33	ethyl cinnamate	ester_other	103-36-6
49	51.72	g-decalactone	lactone	706-14-9
29	51.97	cinnamyl acetate	ester_other	103-54-8
1	52.5	eugenol	phenylpropanoid	97-53-0
2	52.93	methyl isoeugenol+	phenylpropanoid	6379-72-2	plus unidentified substance
50	53.25	d-decalactone	lactone	705-86-2
7	53.45	nonanoic acid	acid	112-05-0
30	54.74	methyl anthranilate	ester_other	134-20-3
16	56.05	cinnamyl alcohol	alcohol	104-54-1
3	57.69	chavicol	phenylpropanoid	501-92-7
31	61.65	acetyl methyl anthranilate	ester_other	2719-08-6
