# Supplementary material for: Variation in Volatile Organic Compounds in native, synanthropic accessions and cultivars of the musk strawberry (Fragaria moschata Duchesne ex Weston)
Source: PLoS One. 2023 Aug 10;18(8):e0289468. doi: 10.1371/journal.pone.0289468 (PMC10414552; doi:10.1371/journal.pone.0289468)
Supplement: S6 Table — Retention Times are given as means across two technical replicates. (XLSX) [file pone.0289468.s006.xlsx]

## Sheet: raw
S6 Table. Presence/absence data of 46 alleles from eight microsatellite markers across 56 accessions of Fragaria moschata.
ID	Accession	clone group	origin	microsatellite marker
				ChFaM1 [29]	FG2cd [30]	FG7ef [30]	FG1ab [30]	UFFa3-D11 [30]	FG2ab [30]	FG1cd [30]	FG7ab [30]
c2_'Askungen'	Askungen'	2	cultivar	223;227	417;427	513;530;548	92;99;103	191;194;200	328;330	477;483	174;182
c2_'Bauwens'	Bauwens'	2	cultivar	223;227	417;427	513;530;548	92;99;103	191;194;200	328;330	477;483	174;182
c2_'Capron Royal'	Capron Royal'	2	cultivar	223;227	417;427	513;530;548	92;99;103	191;194;200	328;330	477;483	174;182
c2_'Dufterdbeere aus Lothringen'	Dufterdbeere aus Lothringen'	2	cultivar	223;227	417;427	513;530;548	92;99;103	191;194;200	328;330	477;483	174;182
c2_'Marie Charlotte'	Marie Charlotte'	2	cultivar	223;227	417;427	513;530;548	92;99;103	191;194;200	328;330	477;483	174;182
c2_'Pekun'	Pekun'	2	cultivar	223;227	417;427	513;530;548	92;99;103	191;194;200	328;330	477;483	174;182
c3_SN_Fa1	Fasanenschloss 1	3	synanthropic	223;225;227	417; 427; 431	513; 530; 548	92;99;103;110;114	191;194	312; 330	483	168;174;182
c3_SN_Fa2	Fasanenschloss 2	3	synanthropic	223;225;227	417; 427; 431	513; 530; 548	92;99;103;110;114	191;194	312; 330	483	168;174;182
c3_SN_Fa3	Fasanenschloss 3	3	synanthropic	223;225;227	417; 427; 431	513; 530; 548	92;99;103;110;114	191;194	312; 330	483	168;174;182
c3_SN_Fa4	Fasanenschloss 4	3	synanthropic	223;225;227	417; 427; 431	513; 530; 548	92;99;103;110;114	191;194	312; 330	483	168;174;182
c3_SN_Fa5	Fasanenschloss 5	3	synanthropic	223;225;227	417; 427; 431	513; 530; 548	92;99;103;110;114	191;194	312; 330	483	168;174;182
c3_NL_Pietersberg	Pietersberg	3	synanthropic	223; 225; 227	417; 427;431	513;530;548	92;99;103;110;114	191;194	312;330	483	168;174;182
c3_SN_Th1	Tharandt 1	3	synanthropic	223;225;227	417;427;431	513;530;548	92;99;103;110;114	191;194	312;330	483	168;174;182
c3_SN_Th2	Tharandt 2	3	synanthropic	223;225;227	417;427;431	513;530;548	92;99;103;110;114	191;194	312;330	483	168;174;182
c3_SN_Th3	Tharandt 3	3	synanthropic	223;225;227	417;427;431	513;530;548	92;99;103;110;114	191;194	312;330	483	168;174;182
c3_SN_Th4	Tharandt 4	3	synanthropic	223;225;227	417;427;431	513;530;548	92;99;103;110;114	191;194	312;330	483	168;174;182
c3_SN_Th5	Tharandt 5	3	synanthropic	223;225;227	417;427;431	513;530;548	92;99;103;110;114	191;194	312;330	483	168;174;182
c3_SN_Th6	Tharandt 6	3	synanthropic	223;225;227	417;427;431	513;530;548	92;99;103;110;114	191;194	312;330	483	168;174;182
c3_SN_Th7	Tharandt 7	3	synanthropic	223;225;227	417;427;431	513;530;548	92;99;103;110;114	191;194	312;330	483	168;174;182
c3_SN_Th8	Tharandt 8	3	synanthropic	223;225;227	417;427;431	513;530;548	92;99;103;110;114	191;194	312;330	483	168;174;182
c3_SN_Th9	Tharandt 9	3	synanthropic	223;225;227	417;427;431	513;530;548	92;99;103;110;114	191;194	312;330	483	168;174;182
c3_SN_Th10	Tharandt 10	3	synanthropic	223;225;227	417;427;431	513;530;548	92;99;103;110;114	191;194	312;330	483	168;174;182
c3_Bw_Tue	Tübingen	3	synanthropic	223;225;227	417;427;431	513;530;548	92;99;103;110;114	191;194	312;330	483	168;174;182
c3_By_Wu2_1	Würzburg 2/1	3	synanthropic	223;225;227	417;427;431	513;530;548	92;99;103;110;114	191;194	312;330	483	168;174;182
c3_By_Wu2_2	Würzburg 2/2	3	synanthropic	223;225;227	417;427;431	513;530;548	92;99;103;110;114	191;194	312;330	483	168;174;182
c3_By_Wu2_3	Würzburg 2/3	3	synanthropic	223;225;227	417;427;431	513;530;548	92;99;103;110;114	191;194	312;330	483	168;174;182
c3_By_Wu2_4	Würzburg 2/4	3	synanthropic	223;225;227	417;427;431	513;530;548	92;99;103;110;114	191;194	312;330	483	168;174;182
c3_By_Wu2_5	Würzburg 2/5	3	synanthropic	223;225;227	417;427;431	513;530;548	92;99;103;110;114	191;194	312;330	483	168;174;182
c3_By_Wu2_6	Würzburg 2/6	3	synanthropic	223;225;227	417;427;431	513;530;548	92;99;103;110;114	191;194	312;330	483	168;174;182
c3_By_Wu2_7	Würzburg 2/7	3	synanthropic	223;225;227	417;427;431	513;530;548	92;99;103;110;114	191;194	312;330	483	168;174;182
c3_By_Wu2_8	Würzburg 2/8	3	synanthropic	223;225;227	417;427;431	513;530;548	92;99;103;110;114	191;194	312;330	483	168;174;182
c3_By_Wu2_9	Würzburg 2/9	3	synanthropic	223;225;227	417;427;431	513;530;548	92;99;103;110;114	191;194	312;330	483	168;174;182
c3_By_Wu2_10	Würzburg 2/10	3	synanthropic	223;225;227	417;427;431	513;530;548	92;99;103;110;114	191;194	312;330	483	168;174;182
c4_'Hautbois'	Hautbois'	4	cultivar	223	417;427	513;530;548	92;103	191;194;200	328;330	477;483	182
c5_NS_Ho	Hornburg	5	synanthropic	223;225	417;423;427	513;530;548	103;110;114	191;194;200	312;330	483	158;168;174;182
c6_SN_La	Landeskrone 5	6	native	223;225;227	417;427;431	513;519;530	99;103	191	312;330	483	148;157;182;195
c7_'Profumata di Tortona'	Profumata di Tortona'	7	cultivar	215;223;225;227	417;427	513;530	91;99;103;110	191;194	288;312;330;342	477;483	157;168;174;182
c7_'Profumata di Tortona', Casalini w	Profumata di Tortona', Casalini w	7	cultivar	215;223;225;227	417;427	513;530	91;99;103;110	191;194	288;312;330;342	477;483	157;168;174;182
c8_SN_Ro1	Rotstein 1	8	native	223;225;227	417;423;427	513;519;525	103;110	191	312;330	483	157;158;168;174;182
c8_SN_Ro2	Rotstein 2	8	native	223;225;227	417;423;427	513;519;525	103;110	191	312;330	483	157;158;168;174;182
c9_'Schöne Wienerin'	Schöne Wienerin'	9	cultivar	223;225;227	417;423;431	513;519;530	99;103	191;194	312;319;330	477;483	148;174;182;190
c10_'Versaillaise'	Versaillaise'	10	cultivar	223;225;227	417;427;431	513;519;530;554	92;103;110;114	191;194	312;319;330	477;483	174;182
c11_SN_Zi3_6	Ziegenbusch 3/6	11	native	215; 223; 225; 227;	417; 423; 427; 431;	513; 519; 530;	99; 103; 110;	191; 194;	330;	483;	158; 182;
c12_SN_Zi5_4	Ziegenbusch5/4	12	native	223; 227;	417; 423; 427;	513; 530; 548;	99; 103; 110;	191;	330;	483;	148; 157; 168; 182;
c13_SN_Zi6_5	Ziegenbusch 6/5	13	native	223; 227;	417; 423; 427;	513; 519; 554;	99; 103; 110;	191; 194;	312; 330;	483;	148; 174; 182;
c14_SN_Zi7_5	Ziegenbusch 7/5	14	native	223; 225; 227;	417; 419; 423; 427;	513; 519; 530;	99; 105; 110; 114;	191; 194;	312; 330;	477; 483; 491;	148; 174; 182; 198;
c15_SN_Zi9_5	Ziegenbusch9/5	15	native	215; 223; 225; 227;	417; 423; 427;	513; 519;	99; 103; 110;	191; 194;	288; 312; 319; 330;	483;	148; 157; 182; 195;
c16_SN_Zi10_3	Ziegenbusch 10/3	16	native	223; 225; 227;	417; 423; 427;	513; 519; 530;	92; 99; 103; 114;	191; 194;	288; 312; 314; 323;	483;	174; 182;
c17_SN_Zi11_1	Ziegenbusch 11/1	17	native	223; 225; 227;	417; 423; 427;	513; 519;	92; 99; 103; 110;	191;	312; 319; 330;	477; 483; 491;	158; 168; 182; 195;
c18_SN_Zi11_2	Ziegenbusch 11/2	18	native	223; 225; 227;	417; 423; 427;	513;	99; 103; 114;	191; 194;	312; 330;	483; 491;	174; 182; 198;
c19_SN_Zi12_1	Ziegenbusch 12/1	19	native	223; 225; 227;	417; 423; 427;	513;	99; 103; 105;	191; 194;	312; 330;	477; 483;	174; 182;
c20_SN_Zi12_4	Ziegenbusch 12/4	20	native	223; 227;	417; 419; 427;	513; 519;	99; 103; 114;	191; 194; 200;	312;319;330;	483;	158; 174; 182;
c21_SN_Zi18_1	Ziegenbusch 18/1	21	native	215; 223; 225;	417; 423; 427;	513; 519; 530;	92; 103; 114;	191; 194;	312; 330;	483;	168; 182; 195;
c22_SN_Zi19_1	Ziegenbusch 19/1	22	native	215; 223; 225; 227;	417; 423; 427;	513;	103; 110; 114;	191; 194;	288; 319; 328; 330;	483;	174; 182;
c23_SN_Zi20_2	Ziegenbusch 20/2	23	native	223; 227;	417; 423; 427; 431;	513; 519; 554;	103; 114;	191;	288; 312; 330;	477; 483;	148; 168; 174; 182; 195;
c24_SN_Zi22_2	Ziegenbusch 22v/2	24	native	215; 223; 225; 227;	417; 423; 427;	513; 519;	99; 103;	191; 194;	312;319;330;	483;495;	148;157;182;195;
[29] Gil-Ariza, D.J., Amaya, I., Botella, M.A., Muñoz Blanco, J., Caballero, J.L., Lápez-Aranda, J.M., Valpuesta, V., Sánchez-Sevilla, J.F., 2006. EST-derived polymorphic microsatellites from cultivated strawberry (Fragaria ×ananassa) are useful for diversity studies and varietal identification among Fragaria species. Mol. Ecol. Notes 6, 1195–1197. https://doi.org/10.1111/j.1471-8286.2006.01489.x.
[30] Chambers, A., Carle, S., Njuguna, W., Chamala, S., Bassil, N., Whitaker, V.M., Barbazuk, W.B., Folta, K.M., 2013. A genome-enabled, high-throughput, and multiplexed fingerprinting platform for strawberry (Fragaria L.). Mol. Breed. 31, 615–629. https://doi.org/10.1007/s11032-012-9819-3.
